# Supplementary material for: Proteo-Genomic Analysis Identifies Two Major Sites of Vulnerability on Ebolavirus Glycoprotein for Neutralizing Antibodies in Convalescent Human Plasma
Source: Front Immunol. 2021 Jul 16;12:706757. doi: 10.3389/fimmu.2021.706757 (PMC8322977; doi:10.3389/fimmu.2021.706757)
Supplement: Supplementary file 2 [file Table_1.xlsx]

## Sheet: Sheet1
Supplemental Table 1. Sequence features of antibodies in this paper
clonotype_id	heavy_v_gene	heavy_j_gene	heavy_isotype	heavy_cdr3_(aa)	heavy_cdr3_aa_length	heavy_d_gene	heavy_cdr3_(dna)	light_v_gene	light_j_gene	light_isotype	light_cdr3_(aa)	light_cdr3_(dna)
clonotype1	IGHV3-11	IGHJ5	IGHG1	VRGGDYTGVLLGPEDHWFDP	20	IGHD2-8	GTGAGAGGTGGAGACTACACTGGTGTTCTACTTGGACCAGAGGATCACTGGTTCGACCCC	IGKV1-39	IGKJ2	IGKC	QQAYRTPYT	CAACAGGCTTACAGGACCCCGTACACT
clonotype100	IGHV3-11	IGHJ4	IGHG1	ARGLLWFGEVPHYYFDS	17	IGHD3-10	GCGAGAGGCCTACTATGGTTCGGGGAGGTTCCCCATTACTACTTTGACTCC	IGLV1-40	IGLJ1	IGLC2	QSHDSSFYV	CAGTCCCATGACAGCAGTTTTTATGTC
clonotype1000	IGHV1-2	IGHJ1	IGHG1	AREVGIAEFFQH	12	IGHD1-26	GCGAGAGAAGTGGGCATCGCTGAGTTCTTCCAGCAC	IGKV3-20	IGKJ2	IGKC	QQYRRAPFT	CAGCAGTATCGCAGGGCGCCGTTCACT
clonotype1001	IGHV3-21	IGHJ6	IGHG2	ARDHHPGHVVLVPVSIPTYGMDV	23	IGHD2-2	GCGAGAGATCATCATCCGGGCCATGTTGTACTAGTACCAGTTTCTATACCCACCTACGGTATGGACGTC	IGLV2-14	IGLJ1	IGLC1	SSYTRSSTPLV	AGCTCATATACAAGAAGCAGCACTCCCTTAGTC
clonotype1002	IGHV1-69-2	IGHJ4	IGHG2	ATEIYGDYGGLYFDY	15	IGHD4-17	GCAACAGAGATCTACGGTGACTACGGGGGGTTGTACTTTGACTAT	IGKV3-11	IGKJ4	IGKC	QDRSSWPRLS	CAGGACCGTAGCAGCTGGCCTCGGCTCAGT
clonotype1003	IGHV1-18	IGHJ5	IGHG2	ARLETIFGVLMGAWFDP	17	IGHD3-3	GCGAGACTGGAGACGATTTTTGGAGTGCTTATGGGGGCCTGGTTCGACCCC	IGLV1-44	IGLJ1	IGLC2	AGWDDSLNDYV	GCAGGATGGGATGACAGCCTGAATGATTATGTC
clonotype1004	IGHV4-39	IGHJ6	IGHG2	EVSAMAGTGSQYYMDV	16	IGHD5-24	GAAGTCTCAGCGATGGCTGGCACGGGCTCCCAGTATTACATGGACGTC	IGKV1-39	IGKJ4	IGKC	QQNYNTVT	CAACAGAATTACAATACCGTCACT
clonotype1005	IGHV3-21	IGHJ4	IGHG1	ARSLSAYDHLLELECFDY	18	IGHD5-12	GCGAGAAGTTTAAGTGCCTACGATCACTTGTTGGAATTGGAGTGCTTTGACTAC	IGKV3-15	IGKJ1	IGKC	QQYNNWPPWT	CAACAGTATAATAACTGGCCTCCGTGGACG
clonotype1006	IGHV1-69	IGHJ4	IGHG1	ARDLGRAAAPGSRDDY	16	IGHD2-15	GCGAGAGATCTGGGACGGGCTGCTGCTCCTGGGAGTCGCGATGACTAC	IGKV1-16	IGKJ4	IGKC	QQYKSYPLT	CAACAGTATAAAAGTTACCCTCTCACT
clonotype1007	IGHV3-7	IGHJ6	IGHM	ARDHTSGWYVLDYYYMDV	18	IGHD6-19	GCGAGAGACCATACCAGTGGCTGGTACGTGCTCGACTACTACTACATGGACGTC	IGKV1-39	IGKJ4	IGKC	QQSYSTPALT	CAACAGAGTTACAGTACCCCTGCGCTCACT
clonotype1008	IGHV4-34	IGHJ4	IGHA1	ARGRFPRALLLPVDVGTYFDF	21	IGHD2-15	GCGAGAGGCCGATTCCCCAGGGCTCTACTCCTGCCAGTTGATGTCGGGACCTACTTTGACTTC	IGKV3-20	IGKJ1	IGKC	QQYGSSPRT	CAGCAGTATGGTAGCTCACCTCGGACG
clonotype1009	IGHV2-70	IGHJ6	IGHG3	ARIRTGAGLLLPVAEGHYYYAMDV	24	IGHD3-22	GCACGGATTCGAACCGGCGCCGGGTTACTACTGCCAGTTGCTGAAGGCCACTACTACTACGCTATGGACGTC	IGLV2-23	IGLJ2	IGLC3	CSFVRTKTFV	TGCTCATTTGTACGTACTAAAACTTTCGTA
clonotype101	IGHV4-34	IGHJ4	IGHG1	ARELRRGYSYGNFDY	15	IGHD5-18	GCGAGAGAACTCCGACGTGGATACAGCTATGGGAACTTTGACTAC	IGKV2-28	IGKJ4	IGKC	MQALQTPPVT	ATGCAAGCTCTACAAACTCCTCCGGTCACT
clonotype1011	IGHV3-21	IGHJ6	IGHG1	ARLPVFGAVSYGMDV	15	IGHD3-3	GCGAGACTCCCGGTTTTTGGAGCGGTTAGTTACGGTATGGACGTC	IGKV2-28	IGKJ1	IGKC	MQALQTSWT	ATGCAAGCTCTACAAACTTCGTGGACG
clonotype1013	IGHV1-69	IGHJ3	IGHG1	ARDKGWELLILNDGFDI	17	IGHD1-26	GCGAGAGATAAGGGGTGGGAATTACTTATCCTAAATGATGGTTTTGATATC	IGKV3-20	IGKJ1	IGKC	QRYGNSVPVT	CAGAGGTATGGTAACTCAGTTCCAGTGACG
clonotype1014	IGHV1-18	IGHJ4	IGHG1	ARDRGMVYAYYIDF	14	IGHD2-8	GCGAGAGATCGAGGCATGGTGTATGCTTACTACATTGACTTC	IGKV3-20	IGKJ1	IGKC	QQYGSLPQT	CAGCAGTATGGTAGTTTACCTCAGACG
clonotype1015	IGHV4-34	IGHJ6	IGHG1	SRGRGYCSGTSCPPHYYYGLDV	22	IGHD2-2	TCGAGAGGCCGGGGATATTGTAGTGGTACCAGCTGCCCACCCCACTACTACTACGGTCTGGACGTC	IGKV1-5	IGKJ1	IGKC	QQYNTYSRT	CAACAGTATAATACTTATTCTCGGACG
clonotype1016	IGHV3-30	IGHJ3	IGHG3	AKLELVVLPAESGGYAFDL	19	IGHD2-2	GCGAAATTGGAGCTTGTAGTATTACCAGCTGAGTCAGGGGGCTATGCTTTTGATCTC	IGKV2-30	IGKJ2	IGKC	MQGTHWPYT	ATGCAAGGTACACACTGGCCGTACACT
clonotype1017	IGHV1-18	IGHJ4	IGHG1	ARGWLSDY	8	IGHD5-12	GCGAGAGGGTGGCTTTCGGACTAC	IGKV2D-29	IGKJ4	IGKC	MQSIQLPLT	ATGCAAAGTATACAGCTTCCGCTCACT
clonotype1018	IGHV3-30-3	IGHJ4	IGHG1	ARGSRWSGIEVGY	13	IGHD6-19	GCGAGAGGCAGCAGGTGGTCGGGTATAGAAGTGGGTTAC	IGKV1-5	IGKJ1	IGKC	QQYISYWA	CAACAGTATATTAGTTATTGGGCG
clonotype102	IGHV4-4	IGHJ4	IGHG1	ASSDTISGVLINPAGFDY	18	IGHD3-3	GCTTCAAGCGACACAATTTCTGGAGTGCTTATAAATCCCGCCGGGTTTGACTAC	IGLV1-44	IGLJ2	IGLC2	ATWDDSLNAVL	GCAACATGGGATGACAGCCTGAATGCTGTGCTA
clonotype1020	IGHV4-61	IGHJ6	IGHG1	VRDGGYTYGYGMDV	14	IGHD5-18	GTGAGAGATGGCGGATACACCTATGGCTACGGTATGGACGTC	IGLV3-1	IGLJ2	IGLC2	QAWDSSTLV	CAGGCGTGGGACAGCAGCACTTTGGTA
clonotype1021	IGHV4-38-2	IGHJ4	IGHG2	ARGRARLSATSTFFDY	16	IGHD2-15	GCGAGAGGTCGCGCGCGACTATCTGCTACTTCCACATTCTTTGACTAC	IGKV1-5	IGKJ1	IGKC	QQYNSYSRT	CAACAGTATAATAGTTATTCTCGAACG
clonotype1022	IGHV4-39	IGHJ5	IGHG3	ARDPGFQFLESLLFSPGWFDP	21	IGHD3-3	GCGAGAGATCCCGGGTTCCAATTTTTGGAGTCATTATTATTTTCTCCCGGCTGGTTCGACCCC	IGLV1-44	IGLJ1	IGLC1	ATWDDSLNGYV	GCAACATGGGATGACAGCCTGAATGGTTATGTC
clonotype1023	IGHV2-5	IGHJ5	IGHG1	VHMAGLLNWLDP	12	IGHD6-19	GTACACATGGCTGGGCTGTTGAACTGGTTGGACCCC	IGLV1-47	IGLJ2	IGLC2	SAWDDSLSGPV	TCAGCATGGGATGACAGCCTGAGTGGTCCTGTA
clonotype1024	IGHV3-21	IGHJ3	IGHG3	ARDYFHSSGYLYLNAFDI	18	IGHD3-22	GCGAGAGACTACTTTCATAGTAGTGGTTATTTATACCTAAATGCTTTTGATATC	IGKV3-15	IGKJ1	IGKC	QQYHNRPPWT	CAGCAATATCATAATAGGCCTCCGTGGACG
clonotype1025	IGHV4-30-4	IGHJ5	IGHG1	ARGRDAVVVAAIFLPQNNWFDS	22	IGHD2-2	GCCAGAGGGAGGGACGCAGTAGTAGTAGCTGCTATATTTTTACCCCAGAACAACTGGTTCGACTCC	IGLV3-21	IGLJ2	IGLC2	QVWDSSSDRVV	CAGGTGTGGGATAGTAGTAGTGATCGTGTGGTA
clonotype1027	IGHV3-21	IGHJ6	IGHG1	ARVMYFDSSAYLIPASYYMDV	21	IGHD3-22	GCGAGAGTGATGTACTTTGATAGTAGTGCTTACCTAATACCCGCCTCGTACTACATGGACGTC	IGLV3-21	IGLJ1	IGLC1	QVWHRRSDHYV	CAGGTGTGGCATAGAAGGAGTGATCATTATGTC
clonotype1028	IGHV3-15	IGHJ6	IGHG3	TTETVVVTAAFGSGYYYGMDV	21	IGHD2-2	ACCACAGAGACTGTGGTAGTGACAGCTGCTTTCGGTTCGGGCTACTATTACGGTATGGACGTC	IGKV3-11	IGKJ2	IGKC	QQRSNWPRT	CAGCAACGTAGCAACTGGCCTCGGACT
clonotype1029	IGHV4-61	IGHJ6	IGHG3	ARVRYCSSASCFYYYYYMDL	20	IGHD2-2	GCGAGAGTGCGATATTGTAGTAGTGCCAGCTGCTTCTACTACTACTATTACATGGACCTC	IGKV1-12	IGKJ4	IGKC	QQAHSFPLT	CAACAGGCTCACAGTTTCCCTCTCACT
clonotype103	IGHV3-11	IGHJ4	IGHG3	ARYRHGYKNFDY	12	IGHD5-24	GCGAGGTATCGCCATGGCTACAAAAACTTTGACTAT	IGLV1-51	IGLJ2	IGLC2	GTYSRTDVI	GGAACATATAGTCGCACCGATGTAATT
clonotype1032	IGHV1-69	IGHJ3	IGHG1	ASSPILWNDHSRRNF	15	IGHD2-21	GCGAGTAGTCCTATTCTTTGGAATGATCATTCCCGGCGAAATTTC	IGKV1-33	IGKJ3	IGKC	QQYHDPFT	CAGCAGTATCATGACCCCTTCACT
clonotype1033	IGHV1-2	IGHJ4	IGHG1	AKDLSGLKDIVILPAAIDY	19	IGHD2-2	GCAAAAGATCTTTCTGGTTTAAAAGATATTGTGATACTACCAGCTGCTATCGACTAC	IGLV1-44	IGLJ2	IGLC2	AAWDDSLNGVV	GCAGCATGGGATGACAGCCTGAATGGTGTGGTC
clonotype1035	IGHV4-39	IGHJ6	IGHG1	ARDSVSPASYFYYGMDV	17	IGHD3-16	GCGAGAGATTCCGTTTCACCCGCCTCATACTTCTACTACGGGATGGACGTA	IGKV3-15	IGKJ2	IGKC	QQYNNWPLYT	CAGCAGTATAATAACTGGCCTCTGTACACT
clonotype1036	IGHV1-69	IGHJ4	IGHG1	VTDEGYTNSYAFLN	14	IGHD5-18	GTGACAGATGAAGGATACACCAATTCTTACGCCTTCCTCAAC	IGLV3-1	IGLJ2	IGLC2	QAWDSSSVV	CAGGCGTGGGACAGCAGCAGTGTGGTT
clonotype1038	IGHV4-59	IGHJ6	IGHM	ARVGGGRYYYGSGSYYIFGMDV	22	IGHD3-10	GCGAGAGTGGGGGGGGGTCGGTATTACTATGGTTCGGGGAGTTATTATATTTTCGGTATGGACGTC	IGKV3-20	IGKJ1	IGKC	QQYGSSPWT	CAGCAGTATGGTAGCTCACCGTGGACG
clonotype104	IGHV5-51	IGHJ6	IGHA1	VRHHNFFYYYYDLDV	15	IGHD1-1	GTGCGACACCACAACTTTTTCTACTACTACTACGATTTGGACGTC	IGLV1-51	IGLJ3	IGLC2	GAWDTSLSAGV	GGAGCATGGGATACCAGCCTGAGTGCTGGGGTG
clonotype1040	IGHV4-59	IGHJ6	IGHG2	AGTVDYYMDV	10	IGHD3/OR15-3a	GCGGGGACTGTGGACTACTACATGGACGTC	IGKV3-15	IGKJ2	IGKC	HQYKSWPYS	CATCAGTATAAGAGCTGGCCTTATTCT
clonotype1044	IGHV3-48	IGHJ5	IGHM	ARDLNYDFWRHHDP	14	IGHD3-3	GCGAGAGATTTGAATTACGATTTTTGGAGACACCATGACCCA	IGKV3-11	IGKJ1	IGKC	QQRSNWPRT	CAGCAGCGTAGCAACTGGCCTCGGACG
clonotype1046	IGHV4-39	IGHJ4	IGHA1	ARMDRGGSWELLIRPNDYFDY	21	IGHD1-26	GCGAGAATGGACAGGGGAGGCTCGTGGGAGCTACTAATCCGCCCAAACGACTACTTTGACTAC	IGLV2-8	IGLJ2	IGLC2	SSYAGSNNVV	AGTTCATATGCAGGCAGCAACAATGTGGTA
clonotype1047	IGHV3-9	IGHJ4	IGHG3	AKDIAFLVSGIDY	13	IGHD1-14	GCAAAAGATATAGCGTTCCTGGTAAGCGGAATTGACTAC	IGLV3-19	IGLJ2	IGLC3	NSRDSSGNHLV	AACTCCCGGGACAGCAGTGGTAACCATCTGGTA
clonotype105	IGHV3-7	IGHJ3	IGHG2	ARDVSPFHSSNWYDAFDL	18	IGHD6-13	GCGAGAGACGTCAGCCCCTTTCATAGCAGCAACTGGTATGACGCTTTTGATCTC	IGKV1-6	IGKJ1	IGKC	LQDYNYPRT	CTTCAAGATTACAATTACCCTCGGACG
clonotype1050	IGHV3-30-3	IGHJ6	IGHM	AREIWEVVPANYYYYYGMDV	20	IGHD2-2	GCGAGAGAGATCTGGGAAGTAGTACCAGCCAATTACTACTACTACTACGGTATGGACGTC	IGKV3-15	IGKJ4	IGKC	QQYNNWPLT	CAGCAGTATAATAACTGGCCGCTCACT
clonotype1051	IGHV3-15	IGHJ5	IGHD	TTATGRYFDWLLRFDP	16	IGHD3-9	ACCACAGCTACCGGACGATATTTTGACTGGTTATTGAGGTTCGACCCC	IGLV1-40	IGLJ2	IGLC3	QSYDSSLSAVV	CAGTCCTATGACAGCAGCCTGAGTGCCGTGGTA
clonotype1052	IGHV3-7	IGHJ6	IGHG3	ARDQLQSFGDLFYDFYMDV	19	IGHD3-10	GCGAGAGATCAGTTACAATCGTTCGGGGACTTGTTCTACGACTTCTACATGGACGTC	IGKV1-12	IGKJ4	IGKC	HQTNTFPLT	CACCAGACTAACACTTTCCCGCTCACT
clonotype1054	IGHV1-8	IGHJ5	IGHM	ARGASSSLWFDP	12	IGHD6-6	GCGAGAGGCGCCAGCAGCTCGTTGTGGTTCGACCCC	IGKV2-28	IGKJ4	IGKC	MQALQTPLT	ATGCAAGCTCTACAAACTCCTCTCACT
clonotype1055	IGHV4-61	IGHJ4	IGHG1	VRDERQGYSYGQLSLYYY	18	IGHD5-18	GTGAGAGATGAAAGGCAGGGATATAGCTATGGCCAACTTTCCTTATATTACTAC	IGKV3-20	IGKJ4	IGKC	QQYGSSPT	CAGCAGTATGGTAGCTCACCCACT
clonotype1056	IGHV3-7	IGHJ4	IGHM	ARDPTPEQQLVLY	13	IGHD6-13	GCGAGAGACCCGACGCCGGAGCAGCAGCTGGTACTCTAC	IGLV6-57	IGLJ3	IGLC3	QSYDSSNPWV	CAGTCTTATGATAGCAGCAATCCTTGGGTG
clonotype1057	IGHV3-23	IGHJ4	IGHG1	AKAGVLEWLFIDYYFDS	17	IGHD3-3	GCGAAGGCCGGGGTTTTGGAGTGGTTATTCATTGACTACTACTTTGACTCC	IGKV3-20	IGKJ4	IGKC	QQYGSSPLT	CAGCAGTATGGTAGCTCACCGCTCACT
clonotype1059	IGHV1-8	IGHJ4	IGHG1	ARTKYYYDDSGYHPYFDY	18	IGHD3-22	GCCCGAACTAAATATTACTATGATGATAGTGGTTATCACCCTTACTTTGACTAC	IGKV1-9	IGKJ1	IGKC	QQLNSYPPWT	CAACAGCTTAATAGTTACCCTCCGTGGACG
clonotype1060	IGHV4-34	IGHJ4	IGHG1	ARLKRDYGWASYRYKTPHLDH	21	IGHD3-16	GCGAGACTGAAAAGGGATTACGGTTGGGCGAGTTATCGTTACAAGACCCCACATCTTGACCAC	IGKV2D-29	IGKJ5	IGKC	MQNVQLPIT	ATGCAGAATGTGCAGCTTCCGATCACC
clonotype1061	IGHV4-59	IGHJ4	IGHG1	AKCLLWFGESPTYYFDY	17	IGHD3-10	GCGAAGTGTTTATTATGGTTTGGGGAGTCACCCACCTACTACTTTGACTAC	IGLV1-40	IGLJ1	IGLC1	QSYDSSLSGYV	CAGTCCTATGACAGCAGCCTGAGTGGTTATGTC
clonotype1063	IGHV3-7	IGHJ6	IGHG1	ARESQGRFTMHGVVIIVRDGVDV	23	IGHD3-3	GCGAGAGAGTCTCAGGGACGTTTTACGATGCATGGAGTGGTTATTATAGTCCGAGACGGTGTGGACGTC	IGKV2-28	IGKJ4	IGKC	MQALQTPLT	ATGCAAGCTCTACAAACTCCTCTCACT
clonotype1064	IGHV1-69	IGHJ5	IGHG1	AREISLFTISWFEY	14	IGHD2-2	GCGAGAGAAATCTCCCTCTTTACCATCAGCTGGTTCGAATAT	IGKV3-20	IGKJ5	IGKC	QQYGSSPIT	CAGCAGTATGGTAGCTCTCCGATCACC
clonotype1067	IGHV5-51	IGHJ6	IGHG3	ARLNCGVDCYLNYLYYHMDV	20	IGHD2-21	GCGAGACTAAATTGTGGTGTTGACTGCTATTTGAACTACCTCTACTACCACATGGACGTC	IGLV1-51	IGLJ1	IGLC1	GTWDTSLSAGPYV	GGAACATGGGATACCAGCCTGAGTGCTGGTCCTTATGTC
clonotype1068	IGHV3-7	IGHJ6	IGHG1	ARVPDHEGAKWDLLWPTYYHYMDV	24	IGHD1-26	GCGAGAGTTCCCGACCACGAGGGTGCTAAGTGGGATCTACTATGGCCGACTTACTACCATTATATGGACGTC	IGLV3-25	IGLJ3	IGLC2	QSADRSGTYVV	CAATCAGCAGACAGAAGCGGTACTTATGTGGTG
clonotype1069	IGHV4-61	IGHJ4	IGHG1	ARDERQGYSNGHLSLYYF	18	IGHD5-18	GCGCGAGATGAGAGGCAGGGATACAGCAATGGACACCTTTCCTTATACTATTTC	IGKV3-20	IGKJ4	IGKC	QQYDSSPT	CAGCAGTATGATAGTTCACCCACT
clonotype107	IGHV3-23	IGHJ4	IGHG1	AKDIALGTTPGIFDY	15	IGHD7-27	GCGAAGGACATAGCACTGGGGACGACACCCGGAATCTTTGACTAC	IGKV4-1	IGKJ2	IGKC	QQYYGTPFT	CAGCAATATTATGGTACTCCGTTCACT
clonotype1070	IGHV1-2	IGHJ4	IGHG2	VRDIAPGGNHLFDY	14	IGHD6-25	GTGAGAGACATAGCACCGGGTGGAAATCACCTCTTTGACTAC	IGLV2-18	IGLJ2	IGLC2	SSYRSGTSV	AGCTCATATAGAAGTGGCACCTCTGTC
clonotype1071	IGHV4-61	IGHJ5	IGHG1	ARVLGYSDSSGYFQGRIDWFDP	22	IGHD3-22	GCGAGAGTCCTGGGTTACTCTGATAGTAGTGGTTATTTCCAGGGTCGTATAGACTGGTTCGACCCC	IGKV1-39	IGKJ1	IGKC	QQSYSIPT	CAACAGAGTTACAGTATCCCGACG
clonotype1073	IGHV1-69	IGHJ3	IGHG2	ARGGSYYDISGFDAFDI	17	IGHD3-22	GCGAGAGGGGGGAGTTACTATGATATAAGTGGTTTTGATGCTTTTGATATT	IGKV4-1	IGKJ1	IGKC	QQYYSTPRT	CAGCAATATTATAGTACTCCTCGGACG
clonotype1074	IGHV1-2	IGHJ5	IGHG1	ARVTLLEGFDP	11	IGHD3-10	GCGAGAGTGACATTACTCGAGGGGTTCGACCCC	IGLV1-47	IGLJ2	IGLC3	ATWDDSLYVV	GCAACATGGGATGACAGCCTGTATGTGGTA
clonotype1075	IGHV1-2	IGHJ4	IGHG1	ARGPRIAITGIRKFDH	16	IGHD6-13	GCGAGAGGCCCTCGTATAGCAATAACTGGTATTCGTAAATTTGACCAC	IGKV4-1	IGKJ4	IGKC	QQYYSTSSLT	CAGCAATATTATAGTACCTCGTCGCTCACT
clonotype1080	IGHV3-72	IGHJ3	IGHM	ARVGYYDSSGYATDGLDI	18	IGHD3-22	GCTAGAGTCGGGTACTATGATAGTAGTGGTTATGCCACTGATGGTTTGGATATC	IGLV1-51	IGLJ2	IGLC2	ATWDNNLSAVV	GCAACATGGGATAACAACCTGAGTGCCGTGGTA
clonotype1081	IGHV4-61	IGHJ6	IGHG1	AREVAGPDDGLYYYFHYMDV	20	IGHD1-1	GCGAGAGAGGTGGCCGGGCCCGACGACGGCCTCTACTACTACTTCCACTACATGGACGTC	IGLV3-19	IGLJ2	IGLC2	KSRDSSGNHVL	AAGTCCCGGGACAGCAGTGGTAACCATGTACTA
clonotype1082	IGHV3-7	IGHJ6	IGHD	AREGEIFPYSSSPPYYYYGMDV	22	IGHD6-6	GCGAGAGAAGGCGAAATCTTTCCGTATAGCAGCTCTCCCCCCTACTACTACTACGGTATGGACGTC	IGLV3-1	IGLJ2	IGLC2	QAWDSSFVV	CAGGCGTGGGACAGCAGCTTTGTGGTA
clonotype1083	IGHV1-2	IGHJ5	IGHG2	FRFSVHGSFDP	11	IGHD3-10	TTTCGGTTTTCAGTTCACGGGAGTTTCGACCCC	IGKV3-11	IGKJ5	IGKC	QQRSNWPPIT	CAGCAGCGTAGCAACTGGCCTCCGATCACC
clonotype1084	IGHV3-23	IGHJ4	IGHG2	AKVPHYNFWSGYPLDY	16	IGHD3-3	GCGAAAGTTCCCCATTACAATTTTTGGAGTGGTTACCCCCTTGACTAC	IGKV1-9	IGKJ2	IGKC	QQLNTYPYT	CAACAACTTAATACTTACCCGTACACT
clonotype1085	IGHV3-48	IGHJ6	IGHG1	ARLGVAAFHMDV	12	IGHD6-25	GCGAGACTCGGCGTGGCAGCGTTCCACATGGACGTC	IGLV2-14	IGLJ3	IGLC3	SSYTTGTSWV	AGCTCATATACAACCGGCACCTCCTGGGTG
clonotype1086	IGHV1-18	IGHJ5	IGHG1	ASARTIGGFDP	11	IGHD1-14	GCGAGCGCCCGGACAATAGGGGGGTTCGACCCC	IGKV3-15	IGKJ1	IGKC	QHYNNWPPWT	CAGCACTATAATAACTGGCCTCCGTGGACG
clonotype1089	IGHV1-2	IGHJ4	IGHG2	ARDKLWGPKDSLLLPADPTYYFDY	24	IGHD2-2	GCGAGAGATAAGTTGTGGGGACCTAAAGATTCTCTACTACTACCAGCTGACCCCACTTACTACTTTGACTAC	IGKV3-11	IGKJ4	IGKC	QQRSDWPPLT	CAGCAGCGTAGCGACTGGCCTCCCCTCACA
clonotype109	IGHV3-72	IGHJ4	IGHM	ARAYGVDWGLNHFDY	15	IGHD3-9	GCTAGAGCATACGGCGTTGACTGGGGATTGAACCACTTTGACTAC	IGKV1-9	IGKJ4	IGKC	QQLSNYPLT	CAACAGCTTAGTAATTACCCACTCACT
clonotype1090	IGHV3-11	IGHJ6	IGHG1	ARVSSLCLVRALLCFYYMDV	20	IGHD2/OR15-2a	GCGAGAGTGTCGAGTCTCTGTCTGGTTCGCGCTCTACTTTGCTTCTACTACATGGACGTC	IGKV1-39	IGKJ1	IGKC	QQIYTAHWT	CAACAGATTTACACTGCCCACTGGACG
clonotype1091	IGHV1-69	IGHJ4	IGHG1	AKHRSPDGGG	10	IGHD3-16	GCGAAACATCGAAGCCCGGATGGGGGGGGG	IGKV1-33	IGKJ4	IGKC	QQYHSLPIS	CAACAGTATCATAGTCTCCCGATCTCT
clonotype1092	IGHV6-1	IGHJ3	IGHM	ARSTDMLAPYAFDV	14	IGHD5-18	GCAAGAAGTACAGATATGTTGGCTCCCTATGCTTTTGATGTC	IGKV3-11	IGKJ2	IGKC	QQRTNGLHT	CAGCAGCGTACCAACGGGCTCCACACT
clonotype1093	IGHV3-15	IGHJ6	IGHG1	TTDKVFEYWVLGVGQYHGLDV	21	IGHD4/OR15-4a	ACCACAGATAAGGTCTTCGAGTATTGGGTGCTAGGGGTAGGCCAGTACCACGGTCTGGACGTC	IGKV3-11	IGKJ2	IGKC	HQRNDLPYT	CATCAGCGTAACGACTTGCCTTACACT
clonotype1094	IGHV3-7	IGHJ6	IGHG3	ARGDGSGDDSFLYYYYMDV	19	IGHD3-10	GCGAGAGGGGATGGTTCGGGAGATGACTCTTTCTTGTACTACTACTATATGGACGTC	IGKV3-15	IGKJ4	IGKC	QQYSNWPPLT	CAGCAGTATAGTAATTGGCCTCCGCTCACT
clonotype1095	IGHV4-34	IGHJ4	IGHG1	TGRPQVHIAAPGQQNFDY	18	IGHD5-12	ACGGGTAGGCCTCAAGTACATATAGCGGCGCCGGGCCAGCAAAACTTTGACTAC	IGLV5-48	IGLJ2	IGLC2	MIWHSSVVV	ATGATTTGGCACAGCAGTGTCGTGGTT
clonotype11	IGHV4-61	IGHJ4	IGHG1	ARSIAAAGLFYFDY	14	IGHD6-13	GCGAGAAGTATAGCAGCAGCTGGCTTATTCTACTTTGACTAC	IGLV3-1	IGLJ1	IGLC1	QAWDSSTYV	CAGGCGTGGGACAGCAGCACTTATGTC
clonotype111	IGHV1-18	IGHJ5	IGHG1	ARGITMVRANGWFDS	15	IGHD3-10	GCGAGAGGGATTACTATGGTTCGGGCCAATGGGTGGTTCGACTCC	IGKV4-1	IGKJ2	IGKC	QQYYSIPQT	CAACAATATTATAGTATTCCTCAGACT
clonotype113	IGHV1-69	IGHJ4	IGHG1	ARDVIGSHSGNNWAGYYFDY	20	IGHD1-1	GCGAGAGATGTAATAGGGTCCCATAGCGGCAACAACTGGGCCGGGTACTACTTTGACTAC	IGKV3-20	IGKJ1	IGKC	QQYGSSPRT	CAGCAGTATGGTAGTTCACCTCGGACG
clonotype114	IGHV4-39	IGHJ3	IGHG1	ARGTLQLLEWLNDALDI	17	IGHD3-3	GCGAGAGGGACCCTACAACTTTTGGAGTGGTTAAATGATGCTTTGGATATC	IGKV3-15	IGKJ2	IGKC	HQYNDRPT	CACCAGTATAATGACCGGCCGACT
clonotype115	IGHV3-48	IGHJ4	IGHM	VKLGPYFYDSSGYYSDFDS	19	IGHD3-22	GTGAAACTGGGACCCTATTTCTATGATAGTAGTGGTTATTACTCGGACTTTGACTCC	IGLV1-44	IGLJ1	IGLC1	AAWDDSLNGYV	GCAGCATGGGATGACAGCCTGAATGGTTATGTC
clonotype116	IGHV4-61	IGHJ5	IGHG2	ARGALGILEWSKWFDP	16	IGHD3-3	GCGAGAGGGGCTCTTGGGATTTTGGAATGGTCAAAGTGGTTCGACCCC	IGLV3-21	IGLJ2	IGLC2	QVWDNIQDQVV	CAGGTTTGGGATAATATTCAGGATCAGGTGGTA
clonotype117	IGHV4-34	IGHJ2	IGHG1	ARGTTTVIALLESRFPWYFDL	21	IGHD4-11	GCAAGAGGCACCACTACTGTAATTGCTTTACTAGAATCGCGGTTCCCCTGGTACTTCGATCTC	IGLV3-19	IGLJ2	IGLC2	NSRDSHNHPRVL	AACTCCCGGGACAGCCATAATCACCCCCGTGTACTA
clonotype118	IGHV3-23	IGHJ5	IGHG1	AKDAYHREGIAVVITTHNWFDP	22	IGHD3-22	GCGAAAGACGCTTACCACAGAGAGGGCATAGCAGTGGTTATTACTACGCACAACTGGTTCGACCCC	IGLV1-51	IGLJ2	IGLC2	GTWDNSLRAV	GGAACATGGGACAACAGTCTGCGTGCTGTC
clonotype119	IGHV4-39	IGHJ5	IGHG1	ARDQGADGNCFSF	13	IGHD5-24	GCGAGAGATCAAGGGGCTGATGGCAACTGCTTCTCCTTC	IGKV3-20	IGKJ2	IGKC	QQYGSSLPYT	CAGCAGTATGGTAGTTCACTCCCGTACACT
clonotype12	IGHV3-21	IGHJ3	IGHG1	ARDLQVTTLLIPAVDAFDV	19	IGHD2-2	GCCAGAGATTTGCAGGTCACCACATTACTAATACCAGCTGTCGATGCTTTTGATGTC	IGLV2-14	IGLJ2	IGLC2	SSYTSSNTPHVV	AGCTCATATACAAGCAGCAACACTCCCCATGTGGTA
clonotype120	IGHV4-39	IGHJ4	IGHG1	ARPPAGYGGGFPFHY	15	IGHD4-23	GCGAGACCCCCAGCGGGCTACGGTGGTGGTTTTCCGTTTCACTAC	IGKV3-20	IGKJ1	IGKC	QQYGSLLTGT	CAGCAATATGGTAGTTTACTTACGGGGACG
clonotype121	IGHV3-11	IGHJ4	IGHG2	ARRLSGDYLAYYFDS	15	IGHD1-26	GCCAGAAGGTTAAGTGGGGACTACTTGGCGTACTACTTTGACTCC	IGKV1-39	IGKJ5	IGKC	QQSYSTPPT	CAACAGAGTTACAGTACCCCTCCAACC
clonotype122	IGHV3-15	IGHJ4	IGHG1	TTAEERYFDGLLSQIPVAFDY	21	IGHD3-9	ACCACCGCAGAAGAGCGATATTTTGACGGGTTATTATCGCAAATCCCGGTTGCATTTGACTAT	IGLV2-14	IGLJ2	IGLC2	SSYTDTSTVI	AGTTCATATACAGACACCAGTACTGTGATA
clonotype123	IGHV4-34	IGHJ4	IGHG1	ARGLDRSGGYIDLHY	15	IGHD1-26	GCGAGAGGCCTCGATCGGAGTGGGGGCTACATCGACCTTCACTAT	IGKV2-28	IGKJ4	IGKC	MQALQTPRT	ATGCAAGCTCTACAAACTCCTCGCACT
clonotype124	IGHV1-18	IGHJ4	IGHG2	GRGSLRAVAAPQDH	14	IGHD6-19	GGGAGAGGTAGTTTAAGGGCAGTGGCTGCCCCCCAGGACCAC	IGKV1-5	IGKJ1	IGKC	QQYNSYPWT	CAACAGTATAATAGTTACCCGTGGACG
clonotype125	IGHV2-26	IGHJ5	IGHG1	ARSEHDQSFGVLINTAFHWFDP	22	IGHD3-3	GCACGGTCCGAACACGACCAATCTTTTGGAGTGCTTATAAACACCGCGTTCCACTGGTTCGACCCC	IGLV2-14	IGLJ2	IGLC2	SSYTSSRTVV	AGCTCATATACAAGCAGCAGGACTGTGGTA
clonotype127	IGHV4-4	IGHJ5	IGHD	ARDQEVWGSGRFSNWFDP	18	IGHD3-10	GCGAGAGATCAGGAGGTGTGGGGTTCGGGGAGATTTTCCAACTGGTTCGACCCC	IGKV3-11	IGKJ2	IGKC	QQRSNWPRT	CAGCAGCGTAGCAACTGGCCTCGTACT
clonotype129	IGHV4-61	IGHJ6	IGHG3	ATDGQAIAVAGTWVHYYNMDV	21	IGHD6-19	GCGACAGATGGGCAGGCGATAGCGGTGGCTGGTACTTGGGTTCACTACTACAATATGGACGTC	IGLV1-44	IGLJ2	IGLC2	ATWDDSLNGRV	GCAACATGGGATGACAGCCTGAATGGTCGCGTA
clonotype130	IGHV4-61	IGHJ6	IGHG3	ARVVLHCSGGSCFFYHYYMDV	21	IGHD2-15	GCGAGAGTCGTGCTTCATTGTAGTGGTGGTAGTTGCTTTTTCTACCACTACTACATGGACGTC	IGLV3-19	IGLJ2	IGLC2	NSRDSSGDHLE	AACTCCCGGGACAGCAGTGGTGACCATCTCGAA
clonotype131	IGHV4-34	IGHJ5	IGHG1	ARGGLTISGLLTTNNWFDP	19	IGHD3-22	GCGAGAGGGGGTCTGACGATCTCTGGACTTCTTACTACAAACAACTGGTTCGACCCC	IGKV1-5	IGKJ1	IGKC	QQCNVYPWT	CAACAGTGCAATGTTTATCCGTGGACG
clonotype132	IGHV4-61	IGHJ6	IGHG1	ARVTGEIGFLYFYYYMDV	18	IGHD3-16	GCGAGAGTGACGGGGGAAATAGGTTTCCTCTACTTCTACTACTACATGGACGTC	IGLV2-14	IGLJ2	IGLC2	NSYTTSSALV	AACTCATATACAACCAGCAGCGCTCTGGTA
clonotype134	IGHV3-23	IGHJ3	IGHG1	AKDLRTFQVVGDPLDI	16	IGHD2-15	GCGAAAGATCTTAGGACGTTTCAGGTGGTAGGTGATCCTCTTGATATC	IGKV1-NL1	IGKJ1	IGKC	QQYHTPPQT	CAACAGTATCATACTCCCCCTCAGACA
clonotype135	IGHV3-15	IGHJ3	IGHG1	TTDRGDYGDLMGAFDI	16	IGHD4-17	ACCACAGATAGAGGAGACTACGGTGACTTAATGGGTGCTTTTGATATC	IGLV3-1	IGLJ2	IGLC2	QAWDSSTVV	CAGGCGTGGGACAGCAGCACTGTGGTA
clonotype136	IGHV3-48	IGHJ6	IGHG2	ARGYACLEWLCPLGNGMDV	19	IGHD3-3	GCGAGAGGTTATGCATGTTTGGAGTGGTTATGCCCTCTGGGGAACGGTATGGACGTC	IGLV2-23	IGLJ1	IGLC1	CSYAGSSTFYV	TGCTCATATGCAGGTAGTAGCACTTTCTATGTC
clonotype137	IGHV3-7	IGHJ6	IGHD	ARKSVGLQLELDYYYYYYMDV	21	IGHD1-1	GCGAGAAAAAGTGTCGGTCTACAACTGGAATTGGATTACTACTACTACTACTACATGGACGTC	IGLV3-19	IGLJ2	IGLC2	NSRDSSGNHLV	AACTCCCGGGACAGCAGTGGTAACCATCTGGTA
clonotype139	IGHV1-69-2	IGHJ4	IGHG1	ATGLV	5	IGHD6-6	GCAACAGGGCTCGTT	IGKV2D-29	IGKJ1	IGKC	MQSIQLLSWT	ATGCAAAGTATACAGCTTCTCTCGTGGACG
clonotype14	IGHV1-69	IGHJ5	IGHG1	ARDWMTSVSREFGNWFDS	18	IGHD4-17	GCGAGAGATTGGATGACTTCGGTGTCCCGGGAGTTTGGGAATTGGTTCGACTCC	IGKV1-NL1	IGKJ2	IGKC	QQYNSYPT	CAACAGTATAATAGTTACCCCACT
clonotype141	IGHV4-34	IGHJ6	IGHG1	ARGVIEWIGEVLYYYNGMDV	20	IGHD3-10	GCGAGAGGCGTTATAGAATGGATCGGGGAAGTTTTATACTACTACAACGGAATGGACGTC	IGKV1-39	IGKJ4	IGKC	QQSHNTPLT	CAACAGAGTCACAATACCCCGCTCACT
clonotype142	IGHV4-4	IGHJ5	IGHG3	ARDHLSLIVGATSAEGENWFDP	22	IGHD1-26	GCGAGAGATCACTTGAGCCTTATAGTGGGAGCTACTAGTGCAGAAGGGGAGAACTGGTTCGACCCC	IGLV1-47	IGLJ2	IGLC2	AAWDDSLSGPV	GCAGCATGGGATGACAGCCTGAGTGGTCCGGTA
clonotype143	IGHV4-39	IGHJ4	IGHG2	AGIKIQWLEIEY	12	IGHD6-19	GCGGGAATAAAAATACAGTGGCTGGAAATTGAGTAC	IGLV3-25	IGLJ2	IGLC3	QSSDSSGRYVV	CAATCATCAGACAGTAGTGGTCGTTATGTGGTA
clonotype144	IGHV4-39	IGHJ3	IGHA1	ASYPVVVAGILLRYGAFDI	19	IGHD2-21	GCGAGTTATCCGGTTGTGGTGGCTGGCATTCTTTTACGCTACGGTGCTTTTGATATC	IGLV3-21	IGLJ2	IGLC2	QVWDRGGDPV	CAGGTGTGGGATAGAGGTGGTGATCCTGTA
clonotype145	IGHV3-53	IGHJ6	IGHG3	ARVGTGYYYYGMDV	14	IGHD5-18	GCGAGAGTGGGTACAGGCTACTATTATTACGGTATGGACGTC	IGKV1-39	IGKJ2	IGKC	QQTYSTPYT	CAACAGACTTACAGTACCCCGTACACT
clonotype146	IGHV3-30-3	IGHJ4	IGHG1	ARDWELAGWLTSTWALDY	18	IGHD3-9	GCGAGAGATTGGGAATTAGCGGGCTGGTTAACTAGCACCTGGGCGCTTGACTAC	IGLV2-11	IGLJ1	IGLC1	CSYAGRYSYV	TGCTCATATGCAGGCAGGTACAGTTATGTC
clonotype147	IGHV3-66	IGHJ2	IGHD	ARTGYCSGGSCYYYIPLHWYFDL	23	IGHD2-15	GCGAGAACGGGATATTGTAGTGGTGGTAGCTGCTACTACTACATTCCTCTCCACTGGTACTTCGATCTC	IGKV3-15	IGKJ2	IGKC	QQYNNWPPPT	CAGCAGTATAATAACTGGCCTCCGCCCACT
clonotype148	IGHV3-21	IGHJ4	IGHG1	ARDLGDFVVVPAAMDY	16	IGHD2-2	GCGAGAGATTTGGGAGATTTTGTAGTGGTACCAGCTGCTATGGACTAC	IGLV1-44	IGLJ2	IGLC3	AAWDDSLNGVV	GCAGCATGGGATGACAGCCTGAATGGTGTGGTC
clonotype149	IGHV3-53	IGHJ6	IGHG1	ARELFNLWPRKSYYGMDV	18	IGHD3-10	GCGAGAGAACTCTTCAACCTATGGCCAAGAAAGAGTTACTACGGTATGGACGTC	IGKV2-28	IGKJ1	IGKC	MQPLQTPWT	ATGCAACCTCTCCAAACTCCGTGGACG
clonotype15	IGHV3-66	IGHJ6	IGHG1	ARVEGVREMFFYFYMDV	17	IGHD3-10	GCGAGAGTTGAGGGGGTTCGGGAGATGTTCTTCTACTTCTACATGGACGTC	IGKV1D-12	IGKJ5	IGKC	QQANSFPIT	CAACAGGCTAACAGTTTCCCGATCACC
clonotype150	IGHV4-61	IGHJ6	IGHG3	ARVTPGGDEILFYYYYMDV	19	IGHD2-21	GCGAGAGTGACACCGGGTGGTGACGAAATTCTCTTCTACTACTACTACATGGACGTC	IGKV1-39	IGKJ2	IGKC	QQSNSSPYT	CAACAGAGTAACAGTTCCCCGTACACT
clonotype151	IGHV3-48	IGHJ5	IGHG3	ARGPEMDYDILTGYYNWFDP	20	IGHD3-9	GCGAGAGGGCCTGAGATGGATTACGATATTTTGACTGGTTATTACAACTGGTTCGACCCC	IGKV3-20	IGKJ2	IGKC	QQYGSSPEYT	CAGCAGTATGGTAGCTCACCGGAGTACACT
clonotype152	IGHV4-38-2	IGHJ4	IGHG1	ARGRARISAVSTLFDY	16	IGHD2-15	GCGAGAGGTCGCGCGCGGATATCTGCTGTATCTACGTTATTTGACTAC	IGKV1-5	IGKJ1	IGKC	QQYNSYSRT	CAACAGTATAATAGTTATTCTCGAACG
clonotype153	IGHV3-21	IGHJ6	IGHG1	ARLLLVGAYYYGMDV	15	IGHD1-26	GCGCGACTACTCTTAGTGGGAGCCTATTATTACGGAATGGACGTC	IGKV2-28	IGKJ2	IGKC	MQALQTPMYT	ATGCAAGCTCTACAAACTCCCATGTACACT
clonotype154	IGHV1-69	IGHJ4	IGHG1	ARDLQGPTIGGDY	13	IGHD1-26	GCGAGAGATCTTCAGGGGCCGACTATAGGGGGTGACTAC	IGKV1-16	IGKJ2	IGKC	QQYNSYPYT	CAACAGTATAATAGTTACCCGTACACT
clonotype155	IGHV4-4	IGHJ5	IGHG2	ARENVRYFDWVKSFDP	16	IGHD3-9	GCGAGAGAGAATGTACGATATTTTGACTGGGTAAAGTCATTCGACCCC	IGLV1-51	IGLJ3	IGLC2	GTWDSTLTIGV	GGAACATGGGATAGTACCCTGACTATTGGGGTG
clonotype156	IGHV1-2	IGHJ5	IGHG1	ARDITIMGRGVIRWFDP	17	IGHD3-10	GCGAGAGATATTACTATTATGGGTCGGGGAGTTATTCGGTGGTTCGACCCC	IGKV1-39	IGKJ2	IGKC	QQSSTTPYT	CAACAGAGTTCCACTACCCCGTACACT
clonotype157	IGHV1-69	IGHJ6	IGHG1	ARELSVMMTTLAPAYYYFYMDV	22	IGHD4-11	GCGCGAGAATTGTCGGTGATGATGACTACTCTGGCGCCCGCCTACTACTACTTCTACATGGACGTC	IGLV3-19	IGLJ1	IGLC1	YSRDSSGSHGV	TACTCCCGGGACAGCAGTGGTAGCCATGGGGTC
clonotype158	IGHV4-61	IGHJ6	IGHG1	ARDRGGPNPGGMDV	14	IGHD3-16	GCGAGAGATCGTGGGGGCCCGAACCCCGGGGGTATGGACGTC	IGLV1-40	IGLJ1	IGLC1	QSYDSSLSRV	CAGTCCTATGACAGCAGCCTGAGTAGGGTC
clonotype159	IGHV1-69	IGHJ4	IGHG1	AREISLYRSGWYEY	14	IGHD6-13	GCAAGAGAAATCTCCCTCTATCGTAGCGGCTGGTACGAGTAC	IGKV3-20	IGKJ5	IGKC	HQYGSSPIT	CACCAGTATGGTAGTTCTCCGATCACC
clonotype16	IGHV1-69	IGHJ6	IGHA1	ATDFGFSGYDLIPVVYYYYMDV	22	IGHD5-12	GCGACAGATTTCGGGTTTAGTGGCTACGATTTAATTCCTGTGGTCTACTACTACTACATGGACGTC	IGKV3-15	IGKJ2	IGKC	QQYKGRYT	CAGCAGTATAAAGGACGATACACT
clonotype160	IGHV3-48	IGHJ4	IGHG2	ATGTQFLFSDGMTGHYPGVFEY	22	IGHD3-9	GCGACAGGGACACAATTCTTGTTTTCCGATGGTATGACTGGTCATTACCCGGGAGTCTTTGAATAC	IGKV1-17	IGKJ2	IGKC	LQYKTYPYT	CTACAGTATAAAACTTACCCGTACACT
clonotype161	IGHV4-59	IGHJ6	IGHA1	ARAPRGYSYHSGQYYYDGMDV	21	IGHD5-18	GCGAGAGCCCCGCGTGGATACAGCTATCATTCGGGCCAATACTACTACGACGGTATGGACGTC	IGLV3-1	IGLJ2	IGLC2	QAWDSSIAVV	CAGGCGTGGGACAGCAGTATTGCTGTGGTC
clonotype162	IGHV3-21	IGHJ4	IGHG3	ARGVEDTALLIRPTRFDS	18	IGHD5-18	GCGAGGGGGGTCGAGGATACAGCTCTGTTGATTCGCCCCACTCGATTTGACTCC	IGLV3-21	IGLJ3	IGLC2	QVWHSITDHVV	CAGGTGTGGCATAGTATTACTGATCATGTGGTG
clonotype163	IGHV1-2	IGHJ4	IGHG1	TRVRHTTLEGAFAY	14	IGHD1-1	ACGAGGGTCCGACATACAACATTGGAGGGGGCCTTTGCCTAC	IGKV1-39	IGKJ3	IGKC	QQSYSTLGGIT	CAACAGAGTTACAGTACCCTCGGCGGGATCACT
clonotype164	IGHV4-34	IGHJ6	IGHD	ARVWKGYYHYMDV	13	IGHD1-1	GCGAGAGTCTGGAAGGGCTACTACCACTACATGGACGTC	IGKV1-9	IGKJ2	IGKC	QQLNSYPYT	CAACAGCTTAATAGTTACCCGTACACT
clonotype167	IGHV1-2	IGHJ5	IGHG1	ARVNKDDYSGYYGWFDP	17	IGHD3-22	GCGAGAGTGAATAAGGATGATTATAGTGGTTATTACGGTTGGTTCGACCCC	IGKV4-1	IGKJ2	IGKC	QQYYTTPYT	CAGCAATATTATACTACTCCTTACACT
clonotype168	IGHV4-39	IGHJ3	IGHG1	ARDSRWNDAFDI	12	IGHD1-1	GCGAGAGATTCTCGGTGGAACGATGCTTTTGATATC	IGKV3-15	IGKJ1	IGKC	QQYNNWPRT	CAGCAGTATAATAACTGGCCTCGAACG
clonotype169	IGHV4-59	IGHJ6	IGHG3	AGGPTVIGPTGTIVLTATHMDV	22	IGHD2-21	GCGGGCGGACCCACGGTTATAGGACCAACTGGTACGATTGTGCTGACTGCTACTCACATGGACGTC	IGLV1-44	IGLJ2	IGLC2	ASWDDTLTGPV	GCATCATGGGATGACACCCTGACTGGTCCGGTT
clonotype17	IGHV1-18	IGHJ5	IGHG1	ARTGSSWLEIQNINWFDP	18	IGHD6-13	GCGAGGACTGGCAGCAGCTGGCTGGAGATCCAGAACATAAACTGGTTCGACCCC	IGLV1-40	IGLJ3	IGLC3	LSYDSSLSGWV	CTGTCTTATGACAGTAGCCTGAGTGGTTGGGTG
clonotype171	IGHV4-61	IGHJ5	IGHG3	ARQEILVLPVAKSFGCFDS	19	IGHD2-2	GCGAGACAGGAGATTCTAGTATTACCAGTTGCTAAGTCATTTGGATGTTTCGACTCC	IGLV3-21	IGLJ2	IGLC1	QVWDSSSDHPV	CAGGTGTGGGATAGTAGTAGTGATCATCCGGTA
clonotype172	IGHV4-39	IGHJ6	IGHG1	AREKSDSLVAGGATLVTQFGMDV	23	IGHD3-22	GCGAGAGAAAAATCTGATAGTCTTGTGGCGGGAGGTGCCACTCTCGTGACACAGTTCGGTATGGACGTC	IGLV3-21	IGLJ3	IGLC3	QVWDSRSDHYWA	CAGGTGTGGGATAGTAGGAGTGATCATTATTGGGCG
clonotype175	IGHV3-30	IGHJ6	IGHG3	AKEGGSGASDLFYYYGLDV	19	IGHD5-12	GCGAAAGAGGGAGGATCTGGTGCCTCCGATTTGTTCTACTATTACGGTTTGGACGTC	IGKV1D-12	IGKJ1	IGKC	QQANSFPRT	CAACAGGCCAACAGTTTCCCCCGGACG
clonotype176	IGHV4-38-2	IGHJ4	IGHG1	ARGRARVSATSTFFDY	16	IGHD2-15	GCGAGAGGTCGCGCGCGGGTCTCTGCTACTTCCACGTTTTTTGACTAC	IGKV1-5	IGKJ1	IGKC	QQYNSYSRT	CAACAGTATAATAGTTATTCTCGAACG
clonotype178	IGHV5-51	IGHJ4	IGHD	ARQGDSSGYYAVDY	14	IGHD3-22	GCGAGACAGGGTGATAGTAGTGGTTATTACGCGGTGGACTAC	IGKV1-16	IGKJ2	IGKC	QQYNSYPYT	CAACAGTATAATAGTTACCCGTACACT
clonotype179	IGHV3-11	IGHJ6	IGHG1	ARGFVYYHSSGWYMKPAHMDV	21	IGHD6-19	GCGAGGGGGTTCGTATATTACCATAGTAGTGGCTGGTACATGAAGCCCGCCCACATGGACGTC	IGKV4-1	IGKJ1	IGKC	QQYYSTSWT	CAGCAATATTATAGTACTTCGTGGACG
clonotype18	IGHV3-48	IGHJ3	IGHG4	ARDFSRRDIVVVLDAFDI	18	IGHD2-2	GCGAGAGATTTCTCTCGGCGGGATATTGTAGTAGTGCTGGATGCTTTTGATATC	IGLV2-8	IGLJ2	IGLC2	SAYAGYKSLV	AGCGCATATGCAGGCTACAAGAGTTTGGTC
clonotype180	IGHV3-23	IGHJ2	IGHG1	AKDLPMGFGELFLPYWYFDL	20	IGHD3-10	GCGAAAGATCTGCCTATGGGATTCGGGGAGTTATTTTTACCTTACTGGTACTTCGATCTC	IGKV3-11	IGKJ4	IGKC	QQRSNWLT	CAGCAGCGTAGCAACTGGCTCACT
clonotype181	IGHV3-30-3	IGHJ4	IGHG3	ARAKPKYFYDGSAYWELADPFDY	23	IGHD3-22	GCGAGAGCCAAACCAAAATATTTCTATGATGGTAGTGCTTATTGGGAATTAGCCGACCCCTTTGACTAC	IGKV1-5	IGKJ2	IGKC	QHYNSYPYT	CAACACTATAATAGTTATCCTTACACT
clonotype182	IGHV1-69	IGHJ5	IGHG2	ARESISMIGGVVHRPNNWFAP	21	IGHD3-10	GCGCGAGAGAGTATTAGTATGATTGGGGGAGTTGTCCATCGCCCGAACAACTGGTTCGCCCCC	IGLV2-23	IGLJ3	IGLC2	SSYAPRDTLL	TCCTCATATGCACCTCGTGACACTTTGTTG
clonotype183	IGHV6-1	IGHJ6	IGHG3	ARGSGFLLEFHYGLDV	16	IGHD2-21	GCAAGGGGGTCGGGATTCCTATTGGAATTCCACTACGGTCTGGACGTC	IGLV3-25	IGLJ2	IGLC2	QSGDSSGAYVV	CAATCAGGAGACAGCAGTGGTGCTTATGTGGTA
clonotype184	IGHV1-69	IGHJ3	IGHG1	GRGYYDLNI	9	IGHD3-22	GGGAGGGGTTACTATGATTTGAATATC	IGKV2D-29	IGKJ4	IGKC	MQSIQLLT	ATGCAAAGTATACAGCTTCTCACT
clonotype186	IGHV4-39	IGHJ5	IGHG1	ASSITISRVVIVSWFDP	17	IGHD3-3	GCGTCAAGTATTACAATTTCTAGAGTCGTTATTGTTTCGTGGTTCGACCCC	IGLV1-44	IGLJ2	IGLC1	AAWDDSLNGPV	GCAGCATGGGATGACAGCCTGAACGGTCCAGTA
clonotype187	IGHV4-34	IGHJ3	IGHG1	ARGPPTEDIVLVLVDEAVGALDI	23	IGHD2-2	GCGAGGGGCCCGCCCACCGAGGATATTGTACTAGTATTAGTTGATGAGGCGGTCGGTGCTCTTGATATC	IGKV2-28	IGKJ2	IGKC	MQALQTYT	ATGCAAGCTCTACAAACGTACACT
clonotype188	IGHV4-61	IGHJ5	IGHG1	ARDSYDFWSVLTPIDNWFDP	20	IGHD3-3	GCGAGAGACAGTTACGATTTTTGGAGTGTCCTTACGCCCATCGACAACTGGTTCGACCCC	IGKV3-15	IGKJ1	IGKC	QQYNNWPT	CAGCAGTATAATAACTGGCCGACG
clonotype189	IGHV3-49	IGHJ4	IGHG1	TRIISWFGELSSPGDY	16	IGHD3-10	ACCAGAATTATATCGTGGTTCGGCGAGTTATCTTCCCCAGGGGATTAT	IGLV1-51	IGLJ1	IGLC1	GTWDSSLSGLYV	GGAACATGGGACAGCAGCCTGAGTGGCCTTTATGTC
clonotype19	IGHV4-34	IGHJ6	IGHG1	ARGRGRGIFVPHTINYYYYGMDV	23	IGHD3-10	GCGAGAGGCCGCGGCCGGGGTATCTTTGTGCCACATACTATTAACTACTACTACTACGGTATGGACGTC	IGKV2-28	IGKJ1	IGKC	MQTLQTPRT	ATGCAAACTCTACAAACTCCTCGAACG
clonotype190	IGHV1-69	IGHJ4	IGHG1	ARDMFAPYYGDSNT	14	IGHD2-21	GCGAGAGATATGTTCGCCCCCTATTATGGTGACTCCAATACG	IGKV1-16	IGKJ3	IGKC	LQYKTYPFT	CTACAGTATAAGACTTACCCATTCACT
clonotype191	IGHV1-2	IGHJ5	IGHA1	ARDLSYYDSSGYYRRFDP	18	IGHD3-22	GCGAGAGATTTGAGTTACTATGATAGTAGTGGTTATTACCGCCGGTTCGACCCC	IGKV1-39	IGKJ2	IGKC	QQSFTTPYT	CAACAGAGTTTCACTACCCCGTACACT
clonotype192	IGHV1-46	IGHJ4	IGHG1	AKNDFWSGSTY	11	IGHD3-3	GCGAAAAACGATTTTTGGAGCGGTTCCACCTAC	IGKV3-20	IGKJ1	IGKC	QQHGNSPPWT	CAGCAACATGGTAACTCACCTCCGTGGACG
clonotype194	IGHV3-49	IGHJ6	IGHG1	ARTGIGDSFNYAPGTYYYYYMDV	23	IGHD2-2	GCTAGAACAGGAATAGGTGACTCATTCAACTATGCCCCCGGGACCTACTACTACTACTACATGGACGTC	IGLV1-44	IGLJ1	IGLC1	AAWDDSLNALYV	GCAGCATGGGATGACAGCCTGAATGCCCTTTATGTC
clonotype195	IGHV4-39	IGHJ4	IGHG1	ARGQYFDWLMSPFDN	15	IGHD3-9	GCGAGAGGACAATATTTTGACTGGTTAATGTCCCCCTTTGACAAC	IGKV3D-15	IGKJ1	IGKC	QQYNNWT	CAGCAATATAATAACTGGACG
clonotype197	IGHV3-66	IGHJ4	IGHG1	ARGTMTTFGGVIVEHDYFDY	20	IGHD3-16	GCGAGAGGGACTATGACTACGTTTGGGGGAGTTATCGTAGAACACGACTACTTTGACTAC	IGKV1-39	IGKJ2	IGKC	QQSYNTPYT	CAACAGAGTTACAATACCCCGTATACT
clonotype198	IGHV4-61	IGHJ3	IGHG1	ARGQLYNSRWSGAFDI	16	IGHD3-22	GCGAGAGGTCAGCTCTATAACAGTAGGTGGTCCGGTGCTTTTGATATC	IGLV3-1	IGLJ1	IGLC1	QAWHSSTYV	CAGGCGTGGCACAGCAGCACCTATGTC
clonotype199	IGHV3-21	IGHJ4	IGHG3	ARAPYYSSGLFGCFDY	16	IGHD6-19	GCGAGAGCCCCCTACTATAGCAGTGGCTTATTCGGGTGCTTTGACTAC	IGLV2-11	IGLJ1	IGLC1	SSYTGSYV	TCCTCATATACAGGCAGCTATGTC
clonotype2	IGHV4-39	IGHJ4	IGHG1	ARDMGLFGEYYFDY	14	IGHD3-3	GCGAGAGATATGGGGCTTTTTGGTGAATACTACTTTGACTAC	IGLV3-1	IGLJ2	IGLC2	QAWDSSTVI	CAGGCGTGGGACAGTAGCACTGTGATA
clonotype20	IGHV4-34	IGHJ4	IGHG1	ARARSPPNELLYRGTGYFDY	20	IGHD2-2	GCGAGAGCCCGTAGCCCTCCGAACGAGCTGTTATACAGGGGAACAGGCTACTTTGACTAC	IGKV3-15	IGKJ1	IGKC	QQYNDWPPRT	CAGCAGTATAATGACTGGCCTCCGCGGACG
clonotype200	IGHV4-34	IGHJ3	IGHG3	ARGRLHLDIVATIWDAYDI	19	IGHD5-12	GCGAGAGGCCGTCTTCACCTGGATATCGTGGCCACCATTTGGGATGCGTATGATATC	IGLV3-19	IGLJ2	IGLC2	NCRDSSGNHVV	AACTGTCGAGACAGCAGTGGAAACCATGTGGTA
clonotype201	IGHV4-34	IGHJ5	IGHG3	ARDVATWLGELLYRNNRFDP	20	IGHD3-10	GCGAGAGACGTAGCGACGTGGTTGGGGGAGTTGTTATACCGAAACAACCGATTCGACCCC	IGKV1-39	IGKJ1	IGKC	QQSYSTPRT	CAACAGAGTTATAGTACCCCTCGAACG
clonotype202	IGHV1-69	IGHJ3	IGHG1	ARPTEYSDSGGFLTTHNLEAFDI	23	IGHD3-22	GCGAGACCAACCGAATATTCTGATAGTGGTGGTTTTCTTACGACTCATAACCTTGAAGCTTTTGATATC	IGKV3-20	IGKJ2	IGKC	QHYGDSRDT	CAGCACTATGGTGACTCACGGGACACT
clonotype203	IGHV4-38-2	IGHJ5	IGHG1	AREDKLQISELLLAHSWFDP	20	IGHD3-3	GCGAGAGAAGATAAACTCCAAATTTCGGAGTTGTTATTGGCCCACAGCTGGTTCGACCCC	IGKV1-39	IGKJ2	IGKC	QQSYSTLDDT	CAACAGAGTTACAGTACCCTCGACGACACT
clonotype204	IGHV1-2	IGHJ4	IGHG1	TRGGHGIFGMIVSFTPFDY	19	IGHD3-3	ACGAGAGGGGGTCACGGAATTTTTGGAATGATTGTTTCCTTCACTCCCTTTGACTAC	IGLV3-21	IGLJ2	IGLC2	QVWESSGGQVV	CAGGTGTGGGAAAGTAGTGGTGGACAGGTCGTA
clonotype206	IGHV5-51	IGHJ6	IGHG1	ARHPPHAGSYYYHGMDV	17	IGHD2-21	GCGAGACATCCCCCTCACGCAGGCTCATATTACTACCATGGAATGGACGTC	IGKV3-11	IGKJ4	IGKC	QQRSNWPHT	CAGCAGCGTAGCAACTGGCCTCACACT
clonotype207	IGHV3-21	IGHJ4	IGHM	ARDSSGTYYDTGLLDY	16	IGHD1-26	GCGAGAGATAGTAGTGGGACCTACTATGATACGGGGCTACTCGACTAC	IGKV1-39	IGKJ2	IGKC	QQSYTTPYT	CAACAGAGTTACACTACCCCGTACACT
clonotype211	IGHV5-51	IGHJ6	IGHG1	ARLSSFYYYYYAMDV	15	IGHD6-6	GCGAGACTCAGCTCCTTTTACTACTACTACTACGCTATGGACGTC	IGLV1-51	IGLJ3	IGLC7	GTWDSSLNAGGL	GGAACTTGGGATAGCAGCCTGAATGCTGGGGGGCTG
clonotype212	IGHV4-34	IGHJ6	IGHG3	ARGDRFLEVVGVAHHYMDV	19	IGHD2-2	GCGAGAGGCGACCGCTTTTTAGAAGTAGTTGGTGTCGCGCACCACTACATGGACGTC	IGLV1-47	IGLJ2	IGLC2	TAWDDSLTGVV	ACAGCATGGGATGACAGCCTGACTGGTGTGGTA
clonotype215	IGHV3-11	IGHJ2	IGHG1	ARDRVGITTIFGPGDSSFNL	20	IGHD3-3	GCGAGAGACAGGGTGGGCATTACTACAATTTTTGGACCAGGAGATTCCTCCTTCAATCTC	IGKV1-39	IGKJ1	IGKC	QQSYRTPPT	CAACAGAGTTACAGAACCCCTCCGACG
clonotype216	IGHV4-34	IGHJ4	IGHG1	ATGRATLSYNLLTSYTHDDY	20	IGHD3-9	GCGACAGGCCGCGCTACACTTTCTTACAATCTTTTGACTTCTTATACACACGATGACTAC	IGLV1-44	IGLJ2	IGLC2	AAWDDSLNGRL	GCAGCATGGGATGACAGCCTGAATGGTCGGCTA
clonotype217	IGHV4-34	IGHJ4	IGHG1	ARGGAAAEESDFLKLVYSLKTIDY	24	IGHD2-8	GCGAGAGGCGGAGCCGCGGCCGAGGAGTCTGACTTCTTAAAATTGGTGTATTCTCTAAAAACAATTGACTAT	IGLV2-11	IGLJ1	IGLC1	CSYAHRVYV	TGCTCATATGCACACAGGGTTTATGTC
clonotype218	IGHV5-51	IGHJ3	IGHG1	ARPTGYYDSSAPDAFDI	17	IGHD3-22	GCGAGACCCACCGGATACTATGATAGTAGTGCCCCAGATGCTTTTGATATC	IGLV3-1	IGLJ1	IGLC1	QAWDSSTAV	CAGGCGTGGGACAGCAGCACTGCTGTC
clonotype219	IGHV1-69	IGHJ5	IGHG2	ARDEDIVLLSWFDL	14	IGHD2-8	GCGAGAGATGAGGATATTGTGCTACTGAGCTGGTTCGACCTC	IGKV3-15	IGKJ1	IGKC	QQFSNWPRT	CAGCAGTTTAGTAACTGGCCCCGGACG
clonotype22	IGHV5-51	IGHJ4	IGHG3	ARQNSGSGGYFLSQSNNYFDY	21	IGHD3-10	GCGAGACAAAACAGTGGTTCGGGGGGTTATTTTTTATCCCAGAGTAATAACTACTTTGACTAC	IGKV3D-15	IGKJ2	IGKC	QQYNDWPPWFT	CAGCAGTATAATGACTGGCCTCCGTGGTTCACT
clonotype221	IGHV3-23	IGHJ5	IGHG1	ARDPSGLWSWFDP	13	IGHD2-21	GCGAGAGATCCCTCAGGCCTGTGGTCCTGGTTCGACCCC	IGLV2-14	IGLJ2	IGLC2	SSYSSVDTLVV	AGCTCATATTCAAGCGTTGACACTCTGGTTGTA
clonotype222	IGHV3-23	IGHJ5	IGHG1	AKDRENWNYCWFDT	14	IGHD1-7	GCGAAAGATAGGGAGAACTGGAACTACTGCTGGTTCGACACC	IGLV1-47	IGLJ3	IGLC2	AAWDDSLRGRGV	GCAGCATGGGATGACAGCCTGCGTGGTCGGGGGGTG
clonotype223	IGHV4-39	IGHJ4	IGHG1	ARDHTNYYYDSSGYYWDY	18	IGHD3-22	GCGAGAGACCATACAAATTATTACTATGATAGTAGTGGTTATTACTGGGACTAC	IGLV2-14	IGLJ1	IGLC1	SSYTISTARV	AGCTCATATACAATCAGCACCGCTCGAGTC
clonotype224	IGHV3-11	IGHJ6	IGHA1	ARDQLISGVLILAGGLDV	18	IGHD3-3	GCGAGAGATCAGCTGATTTCTGGAGTGCTTATTTTGGCTGGCGGTTTGGACGTC	IGKV3-20	IGKJ1	IGKC	QQYSMSPQT	CAGCAATATAGTATGTCACCTCAGACG
clonotype225	IGHV3-48	IGHJ6	IGHG1	ARDLRGGLGQLLYAIDGMDV	20	IGHD2-2	GCGAGAGATCTTCGGGGGGGTCTAGGCCAACTCCTATACGCGATCGACGGTATGGACGTC	IGLV3-21	IGLJ2	IGLC2	QVWYRSTDQVV	CAGGTGTGGTATAGGAGTACTGATCAGGTGGTA
clonotype226	IGHV4-39	IGHJ6	IGHG1	ARAQGHGDFFYYYVLDV	17	IGHD4-17	GCGAGAGCCCAGGGCCACGGTGATTTCTTCTACTACTATGTTTTGGACGTC	IGKV1-12	IGKJ3	IGKC	QQANSFPFFT	CAACAGGCTAACAGTTTCCCCTTTTTCACT
clonotype227	IGHV3-30-3	IGHJ5	IGHG1	ARELREVDITIFGVAQTYNWFDP	23	IGHD3-3	GCGAGAGAGCTCCGGGAAGTTGATATTACGATTTTTGGAGTGGCCCAAACCTACAACTGGTTCGACCCC	IGKV1-12	IGKJ1	IGKC	QQANSFPRT	CAACAGGCTAACAGTTTCCCCAGGACG
clonotype228	IGHV4-34	IGHJ4	IGHG1	ARGAILGVVVPASIPFDY	18	IGHD2-2	GCGAGAGGGGCGATATTGGGTGTAGTAGTGCCAGCCTCTATACCCTTTGACTAC	IGLV1-40	IGLJ2	IGLC2	QSYDSSLNYVV	CAGTCCTATGACAGCAGCCTGAATTATGTGGTA
clonotype23	IGHV3-11	IGHJ2	IGHG3	ARGPLDQLLLYWYFDL	16	IGHD1-26	GCGAGAGGGCCCCTGGACCAGCTACTACTTTACTGGTACTTCGATCTC	IGKV1-39	IGKJ3	IGKC	QQSHRTPFT	CAACAGAGTCACAGGACCCCATTCACT
clonotype230	IGHV3-48	IGHJ6	IGHG2	ARDRGSREPGELLFSSNYYGMDV	23	IGHD1-26	GCGAGAGATCGGGGGTCCCGGGAGCCAGGGGAGCTACTGTTCAGTTCTAACTACTACGGTATGGACGTC	IGKV1-39	IGKJ2	IGKC	QQSYRTPYT	CAACAGAGTTACCGTACCCCGTACACT
clonotype232	IGHV1-18	IGHJ5	IGHG3	ARDRLTYYFGSGSSPPRNWFDP	22	IGHD3-10	GCCAGAGATCGATTAACGTATTACTTTGGTTCGGGGAGTTCCCCCCCCCGTAACTGGTTCGACCCC	IGKV1-33	IGKJ4	IGKC	QQYDNLRLT	CAACAGTATGATAATCTCCGTCTCACT
clonotype233	IGHV3-53	IGHJ6	IGHG3	ARERGGSWRGYGMDV	15	IGHD2-15	GCGAGAGAACGAGGTGGTAGTTGGAGGGGCTACGGTATGGACGTC	IGLV1-40	IGLJ3	IGLC3	QSYDSSLSGSRV	CAGTCTTATGACAGCAGCCTGAGCGGTTCGAGGGTG
clonotype234	IGHV3-7	IGHJ6	IGHG1	ARVEMSDDSALYYDVYMDV	19	IGHD2-15	GCGAGAGTTGAAATGTCGGATGACTCCGCTCTGTACTACGACGTCTACATGGACGTC	IGKV1-12	IGKJ5	IGKC	QQTNNFPIT	CAACAGACTAACAATTTCCCTATCACC
clonotype235	IGHV3-21	IGHJ4	IGHG2	TRAPYYSSGLFGCFDY	16	IGHD6-19	ACGAGAGCCCCCTACTATAGCAGTGGCTTATTCGGGTGCTTTGACTAC	IGLV2-11	IGLJ1	IGLC1	SSYTGSYV	TCCTCATATACAGGCAGCTATGTC
clonotype236	IGHV3-11	IGHJ4	IGHG4	ARGAGYYEY	9	IGHD3-22	GCGAGAGGGGCTGGTTATTACGAGTAC	IGKV3-20	IGKJ2	IGKC	QQYGRSLYT	CAGCAGTATGGTAGGTCACTGTACACT
clonotype237	IGHV3-21	IGHJ6	IGHG3	ARQLRFGSYYSAMDV	15	IGHD3-3	GCGAGGCAATTACGATTTGGCAGTTACTACTCCGCTATGGACGTC	IGKV1-5	IGKJ1	IGKC	QQYSGYSPT	CAACAGTATAGTGGTTATTCTCCAACG
clonotype24	IGHV1-69	IGHJ4	IGHG1	ATEHTISGILLTSYFDY	17	IGHD3-3	GCGACAGAACATACGATTTCTGGAATACTTCTTACAAGTTACTTTGACTAC	IGLV1-44	IGLJ1	IGLC1	AAWDDSLIGYV	GCAGCATGGGATGACAGCCTGATTGGTTATGTC
clonotype240	IGHV3-23	IGHJ4	IGHG2	AKVPHFNFWSGYPLDY	16	IGHD3-3	GCGAAAGTTCCCCATTTCAATTTTTGGAGTGGTTACCCCCTTGACTAC	IGKV1-9	IGKJ2	IGKC	QQLNTYPYT	CAACAGCTTAATACTTACCCGTACACT
clonotype241	IGHV6-1	IGHJ5	IGHG3	GRDIGYSSGWFDS	13	IGHD6-19	GGAAGAGATATCGGATATAGCAGTGGCTGGTTCGACTCC	IGKV4-1	IGKJ2	IGKC	HQYYSIPYT	CACCAATATTATAGTATTCCCTACACT
clonotype242	IGHV3-30	IGHJ6	IGHG1	AKEGSGYDALFYYYGMDV	18	IGHD3-3	GCGAAAGAGGGGAGTGGTTACGACGCCCTATTTTATTATTATGGTATGGACGTC	IGKV1-12	IGKJ2	IGKC	QQANSFPRT	CAACAGGCTAACAGTTTCCCTCGCACT
clonotype244	IGHV3-74	IGHJ6	IGHG2	VRGGLRDILLTPADMWGRYGLDV	23	IGHD2-2	GTCAGAGGGGGTCTGCGGGATATTCTACTGACACCAGCTGATATGTGGGGGCGTTACGGTTTGGACGTC	IGKV2-28	IGKJ5	IGKC	MQALQPPIT	ATGCAAGCTCTACAACCTCCCATCACC
clonotype245	IGHV3-66	IGHJ4	IGHG1	ASGVGPRGYNDYEQSQ	16	IGHD5-12	GCGAGCGGCGTGGGGCCACGTGGATATAATGACTACGAACAGAGTCAG	IGKV2-28	IGKJ5	IGKC	MQALQTPPT	ATGCAAGCTCTACAAACTCCTCCCACC
clonotype246	IGHV4-34	IGHJ2	IGHG1	ARGPHLYGDHVLDHWYFDL	19	IGHD4-17	GCGAGAGGGCCCCACCTCTACGGTGACCACGTTTTAGACCACTGGTACTTCGATCTC	IGKV1-39	IGKJ4	IGKC	QQSYSPPFT	CAACAGAGTTACAGTCCCCCCTTCACT
clonotype248	IGHV4-61	IGHJ6	IGHG3	ARAKGSADEMFYYYYYMDV	19	IGHD3-10	GCGAGAGCGAAGGGATCTGCGGACGAAATGTTCTACTACTACTACTACATGGACGTC	IGLV2-14	IGLJ2	IGLC2	NSYTTTSAVV	AACTCATATACAACCACCAGCGCTGTGGTA
clonotype249	IGHV4-39	IGHJ6	IGHG1	ARLTGPLEFLYYYYYIDV	18	IGHD3-3	GCGAGACTCACGGGTCCATTAGAATTTTTATACTACTACTATTACATCGACGTC	IGLV2-14	IGLJ1	IGLC1	NSYTNAGTLV	AACTCATATACCAACGCCGGCACTCTCGTC
clonotype25	IGHV1-8	IGHJ4	IGHG3	ARGGPTILNQWELLLLDY	18	IGHD1-26	GCGAGAGGGGGCCCGACCATTTTAAATCAGTGGGAACTATTACTTCTTGACTAC	IGLV1-44	IGLJ2	IGLC2	AAWDDGLNGLI	GCAGCATGGGATGACGGCCTGAATGGTCTGATA
clonotype250	IGHV4-34	IGHJ4	IGHG1	ARGKISSHIELLAYALNPFDH	21	IGHD2-8	GCGAGAGGCAAGATATCATCCCACATTGAACTATTGGCATATGCTCTGAACCCCTTTGACCAC	IGKV3-20	IGKJ1	IGKC	HQYGSSPDT	CATCAATATGGTAGTTCACCGGACACG
clonotype251	IGHV1-69	IGHJ4	IGHG1	SILEPRATEEDDY	13	IGHD1-1	TCAATTCTGGAACCTCGAGCGACTGAAGAAGATGACTAC	IGKV1-16	IGKJ3	IGKC	QQYKSYPFT	CAACAATATAAAAGTTATCCATTCACT
clonotype252	IGHV1-69	IGHJ3	IGHG1	ATMISGYTDAFDI	13	IGHD3-22	GCGACTATGATTAGTGGTTATACTGATGCTTTTGATATC	IGLV2-14	IGLJ1	IGLC1	SSYTSSSTYV	AGTTCATATACAAGCAGCAGCACTTATGTC
clonotype253	IGHV1-2	IGHJ2	IGHG1	ARSQEFSLVPALLSHWYFDL	20	IGHD2-2	GCGAGGTCCCAAGAATTTAGTCTAGTACCAGCCCTACTGTCCCACTGGTACTTCGATCTC	IGKV1-39	IGKJ2	IGKC	QQSYSPHT	CAACAGAGTTACAGCCCCCACACT
clonotype254	IGHV4-59	IGHJ3	IGHG1	ARIPRSYDFWGGKYRLHTFDI	21	IGHD3-3	GCGAGAATCCCCAGATCATACGATTTTTGGGGTGGTAAATATCGTCTGCATACTTTTGATATC	IGLV2-23	IGLJ2	IGLC2	CSYAGDVL	TGCTCTTATGCAGGTGATGTGTTA
clonotype257	IGHV4-39	IGHJ4	IGHG1	ARDFYYDFWSGYPLTFDY	18	IGHD3-3	GCGAGAGATTTTTATTACGATTTTTGGAGTGGTTACCCCCTCACCTTTGACTAC	IGKV3-15	IGKJ2	IGKC	QQYNNWPPST	CAGCAGTATAATAACTGGCCTCCGAGCACT
clonotype258	IGHV4-34	IGHJ4	IGHG2	ARYLRREPTYGNFDF	15	IGHD3-10	GCGAGATACCTTCGACGAGAACCCACCTATGGGAACTTTGACTTC	IGKV2-28	IGKJ5	IGKC	MQGLQIPIT	ATGCAAGGTCTACAAATTCCTATCACC
clonotype259	IGHV4-34	IGHJ6	IGHG1	AKFSYNWKYNYLYGVDV	17	IGHD1-20	GCGAAGTTCTCGTATAATTGGAAATATAATTACCTCTACGGTGTGGACGTC	IGKV1-16	IGKJ1	IGKC	QQYFSYPRT	CAACAGTATTTTAGTTACCCTCGGACG
clonotype260	IGHV3-13	IGHJ3	IGHG1	ARAKWGSHVFDI	12	IGHD7-27	GCAAGAGCTAAGTGGGGCTCTCATGTTTTTGATATC	IGKV3-20	IGKJ4	IGKC	QHYVDSPLT	CAGCATTATGTTGACTCACCGCTCACT
clonotype262	IGHV3-49	IGHJ4	IGHM	TRVWSPTVIHFDH	13	IGHD4-17	ACTAGAGTGTGGTCCCCTACGGTGATCCATTTTGACCAC	IGKV3-11	IGKJ5	IGKC	QQRSNWPIT	CAGCAGCGAAGCAACTGGCCGATCACC
clonotype263	IGHV3-21	IGHJ6	IGHG2	ARDAESDQNTFYYYGMDV	18	IGHD2/OR15-2a	GCGAGAGACGCGGAGTCAGACCAAAACACTTTCTACTACTACGGTATGGACGTC	IGKV1-12	IGKJ1	IGKC	QQAHSFPRT	CAGCAGGCTCACAGTTTCCCGAGGACG
clonotype264	IGHV1-2	IGHJ3	IGHG1	ARGGWGWGPDILLLPAAGDIFDI	23	IGHD2-2	GCGAGAGGAGGGTGGGGGTGGGGACCCGATATTTTACTATTACCAGCTGCTGGTGATATATTTGATATC	IGLV1-44	IGLJ2	IGLC2	ASWDDGLNGPDVV	GCATCATGGGATGACGGCCTGAATGGTCCGGATGTGGTA
clonotype266	IGHV4-39	IGHJ5	IGHG2	ARELRITISAVLLEHNWFDP	20	IGHD3-3	GCGAGAGAATTACGTATTACGATCTCTGCAGTGCTTCTTGAGCACAACTGGTTCGACCCC	IGKV1-39	IGKJ2	IGKC	QQSYSTPRT	CAACAGAGTTACAGTACCCCTCGAACT
clonotype267	IGHV1-69	IGHJ3	IGHG3	ASNLGLGDVFDI	12	IGHD3/OR15-3a	GCGAGTAATTTGGGACTGGGGGATGTTTTTGATATT	IGLV2-14	IGLJ1	IGLC1	TSYTSSSTYV	ACCTCATATACAAGCAGCAGCACTTATGTC
clonotype268	IGHV1-69	IGHJ3	IGHG3	ARDEVVLMTHFDL	13	IGHD2-8	GCGAGAGATGAGGTCGTACTTATGACTCATTTTGATTTG	IGKV3-15	IGKJ1	IGKC	QQYNNWPRT	CAGCAGTATAATAACTGGCCCCGGACG
clonotype269	IGHV3-21	IGHJ3	IGHG1	ARVVTLDWLLFLEAFDI	17	IGHD3/OR15-3a	GCGAGAGTAGTTACTTTGGACTGGTTATTATTTCTGGAAGCTTTTGATATC	IGKV3-15	IGKJ4	IGKC	QQYNNRPPLT	CAGCAGTATAATAATCGGCCTCCTCTCACT
clonotype27	IGHV1-69	IGHJ3	IGHG1	ARYYYDSSVYYEEALHI	17	IGHD3-22	GCGAGATATTATTATGATAGTAGTGTTTATTACGAGGAAGCTTTACATATC	IGKV3-15	IGKJ2	IGKC	QQYNNWPPYT	CAGCAGTATAATAACTGGCCTCCGTACACT
clonotype270	IGHV1-69	IGHJ6	IGHM	AKGEYCSSTSCVNYYYYYMDV	21	IGHD2-2	GCGAAAGGGGAATATTGTAGTAGTACCAGCTGCGTAAACTACTACTACTACTACATGGACGTC	IGLV1-40	IGLJ2	IGLC2	QSYDSSLSGSL	CAGTCCTATGACAGCAGCCTGAGTGGTTCCCTA
clonotype271	IGHV4-61	IGHJ5	IGHA1	AREDPTLIVPVAAATNWFDP	20	IGHD2-2	GCGAGAGAAGACCCTACCCTTATTGTCCCAGTAGCAGCTGCTACTAACTGGTTCGACCCC	IGLV1-44	IGLJ2	IGLC2	AAWDDSLNGVV	GCAGCATGGGATGACAGCCTGAATGGTGTGGTA
clonotype272	IGHV3-43	IGHJ4	IGHG1	AKEGKYQLPGYYFDY	15	IGHD2-2	GCAAAAGAGGGAAAATACCAACTGCCAGGATACTACTTTGACTAC	IGLV2-14	IGLJ1	IGLC1	SSYRSSNTLYV	AGCTCATATAGAAGCAGCAACACCCTTTATGTC
clonotype273	IGHV3-30-3	IGHJ4	IGHG1	ARDVAMILPGFFDY	14	IGHD3/OR15-3a	GCGAGAGATGTAGCTATGATTTTGCCGGGGTTTTTTGACTAC	IGKV3-15	IGKJ2	IGKC	QQYNNWPRT	CAGCAGTATAATAACTGGCCCCGAACT
clonotype274	IGHV4-39	IGHJ4	IGHG2	ARDMVLIPAPDTGDY	15	IGHD6-6	GCGAGAGACATGGTCCTTATACCAGCTCCTGATACGGGGGACTAC	IGLV1-47	IGLJ2	IGLC2	AAWDNSLSVL	GCAGCATGGGATAACAGCCTGAGTGTCTTA
clonotype275	IGHV4-61	IGHJ4	IGHG1	AREVNIGWSGYFIDY	15	IGHD3-3	GCGAGAGAGGTTAATATAGGCTGGAGTGGTTATTTTATTGACTAC	IGKV1-5	IGKJ1	IGKC	QHYNSNSRP	CAACATTATAATAGTAATTCTCGACCG
clonotype276	IGHV1-69	IGHJ4	IGHG1	ATDGPPGSHDAYDC	14	IGHD1-26	GCGACAGACGGCCCGCCTGGGAGCCACGATGCCTATGACTGC	IGLV2-14	IGLJ1	IGLC1	SSYTSSTTEV	AGCTCATATACAAGCAGCACCACTGAGGTC
clonotype278	IGHV4-59	IGHJ6	IGHD	ARVRIAVAINGYYYYMDV	18	IGHD6-13	GCGAGAGTAAGGATAGCAGTAGCTATTAATGGCTACTACTACTACATGGACGTC	IGLV3-1	IGLJ2	IGLC2	QAWDSSTFVV	CAGGCGTGGGACAGCAGCACTTTTGTGGTA
clonotype279	IGHV5-51	IGHJ4	IGHG1	TRGSGYFYAIDS	12	IGHD3-22	ACGAGGGGTAGTGGCTATTTCTACGCGATTGACTCC	IGKV1-33	IGKJ4	IGKC	QQFNDLPLT	CAACAGTTTAATGATCTCCCTCTCACT
clonotype28	IGHV3-21	IGHJ6	IGHG1	ARGAGGLWLGQSIAGEGYYYHYMDV	25	IGHD3-10	GCGAGAGGGGCTGGAGGGCTTTGGCTCGGGCAGTCAATCGCCGGGGAGGGTTACTACTACCACTACATGGACGTC	IGKV1-5	IGKJ2	IGKC	QQYDTYRYT	CAACAATATGATACTTACCGGTACACT
clonotype281	IGHV4-38-2	IGHJ6	IGHG1	AKVRGEQHDFLTGYHPSFGLDV	22	IGHD3-9	GCGAAAGTTCGGGGTGAACAACACGATTTTCTGACTGGTTACCATCCCTCGTTCGGACTAGACGTC	IGLV1-44	IGLJ1	IGLC1	GAWDDSLNGFYV	GGAGCATGGGATGACAGCCTGAACGGTTTTTATGTC
clonotype282	IGHV4-34	IGHJ3	IGHG1	ARGWEYQLLVLPADAFDI	18	IGHD2-2	GCGAGAGGTTGGGAGTACCAGCTGTTAGTCCTACCCGCAGATGCTTTTGATATC	IGKV1-17	IGKJ3	IGKC	LQHNSYPFT	CTACAGCATAATAGTTACCCATTCACT
clonotype283	IGHV3-11	IGHJ5	IGHG1	AKSSGS	6	IGHD5-12	GCGAAATCAAGTGGCTCC	IGKV3-15	IGKJ5	IGKC	QQYNDWTPIT	CAGCAATATAATGACTGGACTCCGATCACC
clonotype284	IGHV1-69	IGHJ3	IGHG3	TRGASHYDITGYHAFDI	17	IGHD3-22	ACGAGAGGGGCGTCACACTATGATATTACTGGATATCATGCTTTTGATATC	IGKV4-1	IGKJ2	IGKC	QQYYRSPYT	CAGCAATATTATCGTAGTCCGTACACT
clonotype285	IGHV4-34	IGHJ3	IGHG1	ARIMENDFVVIPDAIHAFDI	20	IGHD2-2	GCGAGAATCATGGAAAATGATTTTGTAGTCATACCAGATGCTATTCATGCTTTTGATATC	IGKV1-9	IGKJ1	IGKC	QQVNTYPLT	CAACAGGTTAATACTTACCCTCTGACG
clonotype286	IGHV4-61	IGHJ5	IGHG1	ARHREVVLAAILIPHNWFDT	20	IGHD2-15	GCGAGACATCGCGAAGTGGTGTTAGCTGCTATCCTGATTCCACACAACTGGTTCGACACC	IGKV1-39	IGKJ1	IGKC	QQSYNTPWT	CAACAGAGTTACAATACCCCGTGGACG
clonotype289	IGHV3-30	IGHJ4	IGHM	ATEDPDYSYGRGEDY	15	IGHD5-18	GCGACCGAAGATCCGGATTACAGCTATGGTAGAGGAGAGGACTAC	IGKV3-11	IGKJ2	IGKC	QQRSNWPYT	CAGCAGCGTAGCAACTGGCCGTACACT
clonotype29	IGHV1-69	IGHJ5	IGHG1	VRDPISRNWLDP	12	IGHD3-3	GTGAGAGACCCGATTTCCCGAAACTGGCTCGACCCC	IGKV1-33	IGKJ4	IGKC	QQYDNVPLT	CAACAGTATGATAATGTCCCACTCACT
clonotype290	IGHV3-21	IGHJ6	IGHG1	ARGLRVGALEYGLDV	15	IGHD1-26	GCGCGAGGCCTAAGGGTGGGAGCCCTAGAATACGGTTTGGACGTC	IGKV2-28	IGKJ4	IGKC	MQSLQTPR	ATGCAATCTCTACAAACTCCTCGT
clonotype291	IGHV3-30	IGHJ4	IGHG1	AKDLAATIIPTFDY	14	IGHD6-25	GCGAAAGATCTAGCGGCCACCATTATCCCAACCTTTGACTAT	IGKV1-39	IGKJ5	IGKC	QQSYSTPVT	CAACAGAGTTACAGTACCCCGGTCACC
clonotype292	IGHV1-69	IGHJ4	IGHG2	ARDYFSPKLNHEDDGY	16	IGHD1-14	GCGAGAGACTACTTTTCCCCTAAGTTGAACCACGAGGACGACGGCTAC	IGKV1-16	IGKJ2	IGKC	QQYNSYPYT	CAACAGTATAATAGTTACCCGTACACT
clonotype293	IGHV3-11	IGHJ6	IGHG1	ARVISGSYVNYYMDV	15	IGHD1-26	GCGAGAGTAATAAGTGGGAGCTACGTCAACTACTACATGGACGTC	IGKV1-39	IGKJ4	IGKC	QQSYSTLT	CAACAAAGTTACAGTACCCTCACT
clonotype294	IGHV4-61	IGHJ6	IGHG3	ARVDGSSDDILYYYNYMHV	19	IGHD3-22	GCGAGAGTTGACGGTTCCTCTGATGATATCCTTTATTACTACAACTACATGCACGTC	IGLV2-14	IGLJ2	IGLC2	SSFTRSSTLV	AGCTCATTTACTAGAAGCAGCACTCTCGTA
clonotype295	IGHV1-2	IGHJ6	IGHG1	ARDLFPIDILMMPAALYV	18	IGHD3-9	GCGAGAGACCTATTCCCTATCGATATTTTAATGATGCCAGCTGCCCTGTACGTC	IGLV1-44	IGLJ3	IGLC2	ATWDDRLNGVV	GCAACATGGGATGACAGGCTGAATGGAGTGGTG
clonotype296	IGHV3-15	IGHJ6	IGHG1	TTDTWWELLRPSGQYGMNV	19	IGHD1-26	ACCACAGATACGTGGTGGGAGCTACTACGACCCTCCGGCCAATACGGTATGAACGTC	IGKV2-28	IGKJ3	IGKC	MQALVTPFT	ATGCAAGCTCTAGTAACCCCATTCACG
clonotype297	IGHV3-48	IGHJ3	IGHG1	ARSDSSGYYPSFAFDI	16	IGHD3-22	GCGAGAAGTGATAGTAGTGGTTATTACCCTAGTTTTGCTTTTGATATC	IGLV2-14	IGLJ3	IGLC3	SSYTTSTTWV	AGCTCATATACAACCAGCACCACCTGGGTG
clonotype298	IGHV1-2	IGHJ3	IGHA1	AKVMTPGVADLLVVANDAFDI	21	IGHD3-22	GCGAAAGTTATGACGCCCGGGGTCGCTGACCTTTTAGTAGTGGCCAATGATGCTTTCGATATC	IGLV3-21	IGLJ1	IGLC1	QVWDSRSDHHV	CAGGTGTGGGATAGTCGTAGTGATCATCATGTC
clonotype299	IGHV3-11	IGHJ6	IGHG3	ARSEPDTDILYYYYAMDV	18	IGHD5-18	GCGAGATCAGAACCGGATACAGATATCCTTTATTACTACTACGCTATGGACGTC	IGKV1-39	IGKJ2	IGKC	QQSYSTPRT	CAACAGAGTTACAGTACCCCTCGAACT
clonotype30	IGHV3-15	IGHJ4	IGHG1	STGPGSLRELATGTPFDF	18	IGHD4-17	AGTACAGGCCCCGGAAGTCTAAGAGAGCTCGCTACGGGGACCCCCTTTGACTTC	IGKV3-11	IGKJ3	IGKC	QQRTNRPPLFT	CAGCAGCGTACCAACCGGCCTCCCTTATTCACT
clonotype301	IGHV1-2	IGHJ4	IGHG1	TRVRHTTIEGAFAY	14	IGHD3-22	ACCAGAGTCCGCCATACTACGATAGAGGGGGCCTTTGCCTAC	IGKV1-39	IGKJ3	IGKC	QQSYSTLGIT	CAACAGAGTTACAGTACCCTCGGGATCACT
clonotype303	IGHV1-69	IGHJ5	IGHG2	ARDMIPFLVSVAQKTGIMGWFDP	23	IGHD1-1	GCGCGAGATATGATTCCCTTCCTGGTATCTGTGGCACAAAAAACTGGAATTATGGGGTGGTTCGACCCC	IGKV3-20	IGKJ4	IGKC	QQYGVSPLT	CAGCAGTATGGTGTCTCACCTCTCACT
clonotype304	IGHV3-48	IGHJ4	IGHA1	ARDPGYSGYVSSDDYFDY	18	IGHD5-12	GCAAGAGATCCTGGATATAGTGGCTACGTGAGCTCCGATGACTACTTTGACTAT	IGKV1-39	IGKJ2	IGKC	QQSYRTPYT	CAACAGAGTTACAGAACCCCGTACACT
clonotype305	IGHV4-39	IGHJ6	IGHM	ARDEIGAGLRGGEVVSNV	18	IGHD2-15	GCGAGAGATGAAATTGGGGCGGGGCTGAGGGGAGGGGAGGTGGTTTCGAACGTC	IGLV6-57	IGLJ3	IGLC3	QSYDSSNHWV	CAGTCTTATGATAGCAGCAATCATTGGGTG
clonotype306	IGHV3-49	IGHJ3	IGHG1	TRTWRQLWYDAFDI	14	IGHD5-18	ACTAGAACGTGGAGACAACTATGGTATGATGCTTTTGATATC	IGLV3-19	IGLJ2	IGLC2	NSRDSSGNHVV	AACTCCCGGGACAGTAGTGGTAACCATGTGGTA
clonotype307	IGHV1-2	IGHJ6	IGHG1	SRVPSPTALPLASKHYFYYLDV	22	IGHD4-17	TCGAGAGTTCCGTCCCCTACGGCCTTACCACTTGCCTCAAAGCACTACTTCTACTATTTGGACGTC	IGKV1-12	IGKJ4	IGKC	QQANSFPLS	CAACAGGCTAACAGTTTTCCTCTCAGT
clonotype308	IGHV3-30-3	IGHJ3	IGHG1	ARDRDNSSPFPDGFDL	16	IGHD6-6	GCGAGAGATCGGGATAACAGCTCGCCCTTTCCTGATGGTTTTGATCTC	IGLV3-1	IGLJ2	IGLC2	QAWDSRDVV	CAGGCGTGGGACAGCAGAGATGTGGTA
clonotype309	IGHV1-2	IGHJ4	IGHG3	ARNVGPYDSSSLFFEYYFDC	20	IGHD3-22	GCGAGAAACGTCGGCCCTTATGATAGTAGTTCTCTTTTCTTCGAATACTACTTTGACTGC	IGKV1-12	IGKJ4	IGKC	QHANGFSP	CAACACGCTAACGGTTTCTCCCCT
clonotype31	IGHV2-5	IGHJ5	IGHM	ARHSYTTSWYGWFDP	15	IGHD6-13	GCACGCCACTCTTACACCACCAGCTGGTACGGCTGGTTCGACCCC	IGLV2-11	IGLJ1	IGLC1	CSYAGSYTYV	TGCTCATATGCAGGCAGCTACACTTATGTC
clonotype310	IGHV3-11	IGHJ6	IGHG1	ARMRGGGFQLLFGSTDYGLDV	21	IGHD2-2	GCGAGAATGAGGGGGGGGGGATTCCAGCTGCTATTTGGGTCGACGGACTACGGTTTGGACGTC	IGKV1-39	IGKJ1	IGKC	QQSYSNRWT	CAACAGAGTTACAGTAATAGGTGGACG
clonotype313	IGHV4-34	IGHJ4	IGHG2	ASRTTFQYDIGGYTY	15	IGHD3-22	GCGAGCCGAACCACGTTTCAGTATGATATTGGTGGTTATACCTAC	IGLV5-48	IGLJ2	IGLC2	MVWHSSAVV	ATGGTTTGGCACAGCAGTGCTGTGGTT
clonotype315	IGHV4-61	IGHJ3	IGHG3	VRSAVVAAAVLIPHAFDI	18	IGHD2-2	GTCAGATCCGCCGTAGTAGCAGCTGCTGTTTTGATCCCTCACGCTTTTGATATC	IGKV3-20	IGKJ3	IGKC	QQYGSSLFI	CAGCAGTATGGTAGCTCACTGTTCATT
clonotype316	IGHV3-11	IGHJ4	IGHG3	SRVNAVRYSSSWGPFDY	17	IGHD6-13	TCGAGAGTGAACGCGGTCCGGTATAGCAGCAGTTGGGGACCTTTTGACTAC	IGKV1-27	IGKJ3	IGKC	QKYDSAPFT	CAAAAGTATGACAGTGCCCCATTCACT
clonotype317	IGHV4-61	IGHJ5	IGHG3	ARSDILWFGDLLLPHSWFDP	20	IGHD3-10	GCGAGATCCGACATCCTATGGTTCGGAGACTTATTACTCCCCCACAGCTGGTTCGACCCC	IGKV1-39	IGKJ2	IGKC	QQSHTGHT	CAACAGAGTCACACTGGCCACACT
clonotype318	IGHV3-21	IGHJ6	IGHA1	ARDRVVDTDIIGELYMDV	18	IGHD5-18	GCGAGAGATAGGGTGGTGGATACAGATATAATAGGGGAACTATACATGGACGTC	IGKV3-15	IGKJ5	IGKC	QQYNNWSPIT	CAGCAGTATAATAATTGGTCTCCGATCACC
clonotype32	IGHV3-48	IGHJ4	IGHM	ARVVPAANGGGY	12	IGHD2-2	GCGAGAGTAGTACCAGCTGCTAATGGGGGGGGCTAC	IGKV1-39	IGKJ4	IGKC	QQSYSTLPVT	CAACAGAGTTACAGTACCCTCCCGGTCACT
clonotype321	IGHV4-39	IGHJ4	IGHG1	ARDHTNYYYDSSGYYWDY	18	IGHD3-22	GCGAGAGACCATACAAATTATTACTATGATAGTAGTGGTTATTACTGGGACTAC	IGLV2-14	IGLJ1	IGLC1	CSYTISTTRV	TGCTCATATACAATCAGCACCACTCGAGTC
clonotype322	IGHV1-2	IGHJ5	IGHG1	ARDQSNDYIWGRIRWFDP	18	IGHD3-16	GCGAGAGATCAATCCAATGATTACATTTGGGGGAGGATTCGATGGTTCGACCCC	IGKV1-39	IGKJ2	IGKC	QQGYTTPYT	CAACAGGGTTACACTACCCCGTACACC
clonotype324	IGHV4-61	IGHJ5	IGHG1	ARVGSEVVSLILDVWWFDP	19	IGHD2-8	GCGCGAGTCGGCAGTGAGGTGGTGTCTCTTATATTGGACGTTTGGTGGTTCGACCCC	IGLV2-11	IGLJ2	IGLC2	CSYAGSDTLI	TGCTCATATGCAGGCAGCGACACTTTGATA
clonotype327	IGHV1-18	IGHJ6	IGHM	ARDPPFILRFLEWSPDYYYYYGMDV	25	IGHD3-3	GCGAGAGATCCCCCGTTTATATTACGATTTTTGGAGTGGTCCCCTGATTACTACTACTACTACGGTATGGACGTC	IGKV2D-29	IGKJ2	IGKC	MQSIQLPPT	ATGCAAAGTATACAGCTTCCTCCGACT
clonotype328	IGHV4-30-4	IGHJ6	IGHG1	ARTLIQPGATIVYFYYGMDV	20	IGHD5-24	GCCAGAACTCTCATCCAGCCTGGGGCGACAATCGTCTACTTCTACTACGGTATGGACGTC	IGKV1-39	IGKJ3	IGKC	QQSYTTPFT	CAACAGAGTTACACTACTCCATTCACT
clonotype329	IGHV3-49	IGHJ6	IGHG1	ARVGTYSSSSHIVYYYYGMDV	21	IGHD6-6	GCTAGAGTTGGAACGTATAGCAGCTCGTCACATATCGTCTACTACTACTACGGTATGGACGTC	IGKV3-20	IGKJ1	IGKC	QQYDSSPWT	CAGCAGTATGATAGCTCACCGTGGACG
clonotype33	IGHV4-39	IGHJ4	IGHG3	ARGSVVWFGELLYRDTHIDS	20	IGHD3-10	GCGAGAGGATCTGTCGTTTGGTTCGGGGAATTATTATACCGCGATACTCATATTGACTCC	IGKV3-15	IGKJ4	IGKC	QQYHNGPLT	CAGCAGTATCATAACGGGCCTCTCACT
clonotype330	IGHV1-69	IGHJ4	IGHG1	ATTIASGFDY	10	IGHD6-13	GCGACCACTATAGCATCAGGGTTTGACTAT	IGLV2-11	IGLJ1	IGLC1	CSYAGTDTNYV	TGTTCATATGCAGGCACGGACACTAATTATGTC
clonotype331	IGHV5-51	IGHJ4	IGHG1	ASTYYNFWSGSFDY	14	IGHD3-3	GCGTCGACCTATTACAATTTTTGGAGTGGTTCCTTTGACTAC	IGLV7-46	IGLJ2	IGLC2	LVSYGTAGGV	TTGGTCTCCTACGGTACTGCTGGGGGGGTA
clonotype332	IGHV3-23	IGHJ6	IGHG1	ARGAQFGAGEWLLSHYYYYYAMDV	24	IGHD3-3	GCGAGAGGGGCGCAATTCGGGGCCGGGGAGTGGTTATTATCCCATTACTACTACTACTACGCTATGGACGTC	IGKV2-30	IGKJ1	IGKC	MQYTHWPPT	ATGCAATATACACACTGGCCTCCGACG
clonotype333	IGHV2-5	IGHJ4	IGHG1	AHSPSIVVAWGTPAPNPPYFDY	22	IGHD6-19	GCACACAGCCCTAGTATAGTAGTGGCCTGGGGGACCCCGGCCCCAAACCCACCGTACTTTGACTAC	IGLV1-40	IGLJ1	IGLC1	QSYDSSLRALYV	CAGTCCTATGACAGCAGCCTGCGTGCCCTTTATGTC
clonotype334	IGHV1-69	IGHJ3	IGHG1	ARGWGYFDGTTTQPDAFDI	19	IGHD3-9	GCGAGAGGCTGGGGATATTTTGATGGCACTACGACCCAGCCCGATGCTTTTGATATC	IGLV2-23	IGLJ1	IGLC1	CSFAGSGTYV	TGCTCATTTGCAGGAAGTGGCACTTATGTC
clonotype335	IGHV1-2	IGHJ5	IGHG1	ARDNTVMVPDGLLRWFDP	18	IGHD4/OR15-4a	GCGAGAGATAACACTGTTATGGTGCCAGATGGTTTATTACGGTGGTTCGACCCC	IGKV1-39	IGKJ2	IGKC	QQSSTTPYT	CAACAGAGTTCCACTACCCCCTACACC
clonotype336	IGHV1-69	IGHJ4	IGHG1	ARELGYSNGYGCDY	14	IGHD5-18	GCGAGGGAACTCGGATACAGCAATGGTTACGGCTGTGACTAC	IGLV3-1	IGLJ2	IGLC2	QAWDRSTVV	CAGGCGTGGGACAGAAGCACTGTGGTA
clonotype337	IGHV3-48	IGHJ4	IGHM	AREIYDFWSGYYLGGKGH	18	IGHD3-3	GCGAGAGAGATTTACGATTTTTGGAGTGGTTATTATTTAGGCGGTAAGGGACAC	IGKV3-11	IGKJ1	IGKC	QQRSNWPRT	CAGCAGCGTAGCAACTGGCCTCGGACG
clonotype338	IGHV1-69	IGHJ3	IGHG1	ASRDILVLVAATRHASFDL	19	IGHD2-15	GCGAGCCGGGATATTCTAGTGCTGGTAGCTGCTACTCGGCATGCTTCTTTTGATCTC	IGKV2D-29	IGKJ1	IGKC	MQSIKVPWT	ATGCAAAGTATAAAGGTTCCGTGGACG
clonotype339	IGHV3-21	IGHJ3	IGHG2	TRDLTMDNLDGLLYAEVFDL	20	IGHD2-8	ACGAGAGATCTTACGATGGACAATCTTGACGGCTTATTGTATGCTGAGGTTTTTGATCTT	IGKV3-15	IGKJ4	IGKC	QQYNSWPPLT	CAGCAGTATAATAGTTGGCCTCCGCTCACT
clonotype34	IGHV1-69	IGHJ4	IGHG2	AREERYQLPNYFDY	14	IGHD2-2	GCCCGAGAAGAGAGGTACCAGCTGCCGAATTACTTTGACTAC	IGKV1-39	IGKJ3	IGKC	QQSYSSSFS	CAACAGAGTTACAGTTCCTCCTTCAGT
clonotype340	IGHV4-59	IGHJ3	IGHG1	AREFSGDFVVVPAANPSFDL	20	IGHD2-2	GCGAGAGAATTCAGTGGCGATTTTGTGGTGGTACCAGCTGCCAATCCCTCTTTTGATCTC	IGLV2-14	IGLJ3	IGLC3	TSYTSTNSLV	ACCTCATATACAAGCACCAACAGTCTGGTG
clonotype341	IGHV3-21	IGHJ6	IGHG3	ARGGITVSGVLIEADSYHNVMDV	23	IGHD3-3	GCGAGAGGAGGTATTACGGTTTCTGGAGTGCTTATTGAGGCCGACTCCTACCACAACGTTATGGACGTC	IGKV1-5	IGKJ1	IGKC	QQYNSYPWT	CAACAATATAATAGTTATCCTTGGACG
clonotype343	IGHV1-69	IGHJ4	IGHG2	ARDSGITGTTPFDY	14	IGHD1-7	GCGAGAGATAGTGGTATAACTGGAACTACCCCTTTTGACTAC	IGLV7-46	IGLJ2	IGLC2	LLSYSGAVV	TTGCTCTCCTATAGTGGTGCTGTGGTA
clonotype346	IGHV3-11	IGHJ5	IGHG1	AKSSGS	6	IGHD5-12	GCGAAATCAAGTGGCTCC	IGKV1-16	IGKJ5	IGKC	QQYNRYPIT	CAACAATATAATAGATATCCGATCACA
clonotype347	IGHV1-69	IGHJ3	IGHG4	ARDRGRELLILNDGFDI	17	IGHD1-7	GCGAGAGACAGGGGGAGGGAACTACTGATCCTTAATGATGGTTTTGATATC	IGKV3-20	IGKJ1	IGKC	QQYGYSPRT	CAGCAGTATGGTTACTCACCTCGGACG
clonotype348	IGHV4-61	IGHJ5	IGHG3	AREDTISGVLIGNWFDP	17	IGHD3-3	GCGAGAGAGGATACCATTTCAGGAGTACTTATTGGGAATTGGTTCGACCCC	IGLV1-44	IGLJ2	IGLC2	AAWDDGLRAVV	GCAGCATGGGATGACGGCCTGCGTGCTGTGGTG
clonotype349	IGHV3-23	IGHJ4	IGHG1	VKVRRYFDLLFPRGFPGDQFDS	22	IGHD3-9	GTGAAAGTGAGACGATATTTCGACTTGTTATTTCCCCGGGGCTTCCCGGGCGATCAGTTTGACTCC	IGKV1-33	IGKJ5	IGKC	QQYDDLPPT	CAACAGTATGATGATCTCCCTCCGACC
clonotype350	IGHV3-53	IGHJ6	IGHA1	ARDRSRKDFVVGPQDYGMDV	20	IGHD2-2	GCGAGAGATCGATCGAGAAAGGATTTTGTAGTAGGACCCCAAGATTACGGTATGGACGTC	IGKV1-39	IGKJ2	IGKC	QQSDSTPYT	CAACAGAGTGACAGTACCCCGTACACT
clonotype353	IGHV1-18	IGHJ6	IGHG1	TREGYYDSSGNYHGEYYYMDV	21	IGHD3-22	ACGAGAGAGGGTTACTACGATAGTAGTGGTAATTACCACGGGGAATACTATTACATGGACGTC	IGLV1-51	IGLJ1	IGLC1	GTWDISLRAYV	GGAACATGGGATATCAGCCTGAGGGCTTATGTC
clonotype354	IGHV4-34	IGHJ4	IGHG1	ARVPATWNYVLRTYFFDY	18	IGHD1-7	GCGAGAGTTCCTGCTACCTGGAATTACGTACTACGAACATACTTCTTTGACTAC	IGLV1-44	IGLJ2	IGLC2	ATWDDSFNGVV	GCAACATGGGATGACAGTTTCAATGGTGTGGTA
clonotype355	IGHV3-11	IGHJ5	IGHM	ARDKYFTDYAGQGTWFDP	18	IGHD4-17	GCGAGAGATAAGTACTTCACTGACTACGCGGGCCAAGGCACCTGGTTCGACCCC	IGLV1-51	IGLJ2	IGLC2	GTWDTSLNTGV	GGAACATGGGATACGAGCCTGAATACTGGGGTT
clonotype356	IGHV3-53	IGHJ3	IGHG1	ARHMIRGEILLESDAFDI	18	IGHD3-10	GCGAGACACATGATTCGGGGAGAAATTCTCCTAGAGAGTGACGCTTTTGATATC	IGKV1-39	IGKJ1	IGKC	QQSYTSPT	CAACAGAGTTACACTAGCCCCACG
clonotype357	IGHV3-7	IGHJ6	IGHG3	AGGYSAPWYGYYYYHMDV	18	IGHD6-13	GCGGGGGGTTACAGTGCTCCCTGGTACGGATACTACTACTATCACATGGACGTC	IGKV2-28	IGKJ2	IGKC	MQTLQTPPYT	ATGCAAACTCTACAAACTCCTCCCTACACT
clonotype358	IGHV1-69	IGHJ4	IGHG1	ARDVGAIEDY	10	IGHD1-26	GCGAGAGACGTGGGAGCTATTGAGGACTAC	IGKV1-16	IGKJ4	IGKC	QQYNSYPLT	CAACAGTACAATAGCTACCCGCTCACT
clonotype36	IGHV3-23	IGHJ4	IGHG1	AKGGGNLDY	9	IGHD4-23	GCGAAGGGGGGTGGTAACCTTGACTAC	IGKV3-20	IGKJ3	IGKC	QKYGSSLT	CAGAAGTATGGTAGCTCCCTCACT
clonotype360	IGHV1-69	IGHJ4	IGHG1	ATSPPVAGDDILTGYYEWYYFDH	23	IGHD3-9	GCGACATCACCGCCAGTGGCAGGCGACGATATTTTGACTGGTTATTATGAGTGGTACTACTTTGACCAC	IGKV3-15	IGKJ4	IGKC	QQYHNWLT	CAGCAGTATCATAATTGGCTCACT
clonotype362	IGHV1-46	IGHJ6	IGHG1	ARMGFGAEWLLPADYYYNMDV	21	IGHD3-3	GCGAGAATGGGTTTTGGCGCGGAGTGGTTATTACCCGCAGACTACTACTACAATATGGACGTC	IGKV2-28	IGKJ5	IGKC	MQALQTPGT	ATGCAAGCTCTACAGACTCCGGGAACC
clonotype363	IGHV3-30	IGHJ6	IGHG1	AKDMDTSDTFYYYFGMDV	18	IGHD1-26	GCGAAAGATATGGACACTAGTGATACCTTTTACTACTACTTCGGTATGGACGTC	IGKV1D-12	IGKJ4	IGKC	QQANSFPLT	CAACAGGCTAACAGTTTCCCGCTCACT
clonotype364	IGHV4-34	IGHJ4	IGHA1	ARLNNVLNYGDNLNYQVYLDY	21	IGHD1/OR15-1a	GCGAGATTGAACAACGTCCTAAATTACGGGGACAACTTAAACTACCAAGTTTACCTTGACTAC	IGLV3-19	IGLJ2	IGLC2	NSRDSSGAVV	AACTCTCGGGACAGTAGTGGTGCTGTGGTA
clonotype365	IGHV1-8	IGHJ6	IGHG1	ARGSSYYGSYYYYLDV	16	IGHD1-26	GCGAGAGGCAGCAGCTACTACGGGAGCTACTACTACTACTTGGACGTC	IGLV3-25	IGLJ2	IGLC3	QSADTTGAYVV	CAATCAGCCGACACCACTGGTGCTTATGTCGTA
clonotype367	IGHV3-21	IGHJ3	IGHG3	ARGISISGVLVLDAFDI	17	IGHD3-3	GCGAGGGGAATTTCAATTTCTGGAGTGCTTGTCCTGGATGCTTTTGATATC	IGKV1-9	IGKJ4	IGKC	QQIKSYPLT	CAACAGATTAAAAGTTACCCTCTGACT
clonotype368	IGHV3-21	IGHJ6	IGHG1	ARDLGWFGELLGFYYGMDV	19	IGHD3-10	GCGAGAGATCTTGGGTGGTTCGGGGAATTATTAGGATTCTACTACGGTATGGACGTC	IGLV2-14	IGLJ1	IGLC1	TSYTSRGSYV	ACCTCATATACAAGCAGGGGCAGTTATGTC
clonotype369	IGHV4-39	IGHJ6	IGHG3	ARLKPYGDFFYYYYMDV	17	IGHD4-17	GCGAGACTCAAGCCCTACGGTGACTTCTTCTACTACTACTACATGGACGTC	IGKV1-9	IGKJ3	IGKC	QHLNSYPYFT	CAACACCTTAATAGTTATCCTTATTTCACT
clonotype37	IGHV4-34	IGHJ4	IGHG3	ARARDYDFWTGYSRFFDH	18	IGHD3-3	GCGAGAGCACGTGATTACGATTTTTGGACTGGTTATTCGAGGTTCTTTGACCAT	IGKV3-11	IGKJ2	IGKC	QQRSNWPPCT	CAGCAGCGTAGCAACTGGCCTCCGTGCACT
clonotype370	IGHV1-69	IGHJ4	IGHG1	ALLEQMGD	8	IGHD3-10	GCCCTATTAGAACAAATGGGCGAC	IGKV1-16	IGKJ2	IGKC	QQYNSYPYT	CAACAGTATAATAGTTACCCTTACACT
clonotype371	IGHV3-9	IGHJ4	IGHG1	AKEKPATYSSSWGGLDY	17	IGHD6-13	GCAAAAGAAAAACCCGCGACGTATAGCAGCAGCTGGGGGGGGCTTGACTAC	IGLV2-14	IGLJ1	IGLC1	SSYTSSSTLSYV	AGCTCATATACAAGCAGCAGCACTCTCTCTTATGTC
clonotype372	IGHV3-49	IGHJ6	IGHM	TRGGDSSSSWGYYYYGMDV	19	IGHD6-6	ACTAGAGGGGGGGATAGCAGCTCGTCCTGGGGGTACTACTACTACGGTATGGACGTC	IGKV2-28	IGKJ2	IGKC	MQALQTPYT	ATGCAAGCTCTACAAACTCCGTACACT
clonotype373	IGHV4-39	IGHJ6	IGHD	ARGYDFFPPYGMDV	14	IGHD3-3	GCGAGAGGTTACGATTTTTTCCCCCCCTACGGTATGGACGTC	IGLV3-1	IGLJ2	IGLC2	QAWDSSTDVV	CAGGCGTGGGACAGCAGCACTGATGTGGTA
clonotype374	IGHV3-21	IGHJ6	IGHG3	ARDSAGGAILVPVAHFNYYGMDV	23	IGHD2-2	GCGAGAGACTCGGCCGGTGGGGCGATACTCGTACCAGTTGCACACTTCAACTATTACGGTATGGACGTC	IGLV2-14	IGLJ1	IGLC1	SSYSSSTLYV	AGTTCATACTC---CAGCAGCACTCTCTATGTC
clonotype375	IGHV3-21	IGHJ5	IGHG2	ASSLEIGELLFVDWFDP	17	IGHD1-26	GCGAGTTCTCTCGAAATCGGGGAGCTACTATTTGTGGACTGGTTCGACCCC	IGKV3-11	IGKJ4	IGKC	QQRKNWPLT	CAGCAGCGTAAGAACTGGCCTCTCACT
clonotype376	IGHV3-23	IGHJ1	IGHG1	TKDAWDIEVAVAAGSEYFQH	20	IGHD2-15	ACGAAAGATGCGTGGGATATTGAAGTGGCGGTAGCTGCCGGCTCTGAATACTTCCAGCAC	IGKV3-11	IGKJ2	IGKC	HQRSNWPMYT	CACCAGCGTAGCAACTGGCCCATGTACACT
clonotype377	IGHV1-18	IGHJ4	IGHG2	TRETWRQGSIYDKESWDY	18	IGHD5/OR15-5a	ACGAGAGAGACATGGCGACAGGGCAGCATCTACGACAAGGAGTCTTGGGACTAC	IGKV3-11	IGKJ4	IGKC	QQRSTWPLLT	CAGCAGCGTTCCACCTGGCCTCTGCTCACT
clonotype378	IGHV1-69	IGHJ4	IGHG1	ARDLGLVTDS	10	IGHD2-21	GCGAGAGATCTGGGCCTTGTGACGGACTCC	IGKV1-16	IGKJ4	IGKC	QQYNTYPLT	CAACAGTATAATACTTACCCTCTCACT
clonotype379	IGHV3-48	IGHJ6	IGHG3	AREVIGDCGGDCFYYYEYYMDV	22	IGHD2-21	GCGAGAGAGGTGATCGGAGATTGTGGTGGTGACTGCTTTTACTACTACGAATACTACATGGACGTC	IGLV3-19	IGLJ2	IGLC2	NSRDSSGTYPL	AACTCCCGAGACAGTAGTGGTACTTATCCGCTA
clonotype38	IGHV4-34	IGHJ5	IGHG2	ARKKNL	6	N/A	GCGAGAAAGAAGAACCTC	IGKV1-5	IGKJ2	IGKC	QHYQSYPYS	CAGCACTATCAGAGTTACCCGTACTCT
clonotype380	IGHV4-38-2	IGHJ4	IGHM	ARIRAAIADGTYYFDY	16	IGHD6-13	GCGAGAATTAGGGCCGCTATAGCAGATGGTACCTACTACTTTGACTAC	IGLV1-51	IGLJ2	IGLC2	GTWDSSLSVVV	GGAACATGGGATAGCAGCCTGAGTGTCGTGGTA
clonotype383	IGHV3-48	IGHJ6	IGHM	ARSYNNYYYYGMDV	14	IGHD5-24	GCGAGAAGTTACAATAACTACTACTACTACGGTATGGACGTC	IGKV1-39	IGKJ1	IGKC	QQSYSTPRT	CAACAGAGTTACAGTACCCCTCGGACG
clonotype384	IGHV3-11	IGHJ1	IGHG2	ARDRAGFVPIYNSNDEYFHP	20	IGHD1-20	GCGAGAGATCGTGCCGGTTTCGTCCCGATTTATAACAGCAACGATGAATACTTTCACCCC	IGKV1-39	IGKJ1	IGKC	QQSYRAPPT	CAACAGAGTTACCGTGCCCCTCCGACG
clonotype385	IGHV4-38-2	IGHJ4	IGHG1	ARGRARLSAISTFFDY	16	IGHD2-21	GCGAGAGGTCGCGCGCGGTTATCTGCTATTTCAACTTTCTTTGACTAC	IGKV1-5	IGKJ1	IGKC	QQYNTYSRT	CAACAATATAATACTTATTCTCGAACA
clonotype386	IGHV1-2	IGHJ3	IGHG1	ARESTSDYYYLQFGRADAFDI	21	IGHD3-22	GCGAGAGAGTCAACTAGTGATTATTACTATTTGCAGTTTGGGAGGGCCGATGCTTTTGATATC	IGKV3-20	IGKJ1	IGKC	QQYATSPRT	CAGCAGTATGCTACCTCACCTCGGACG
clonotype387	IGHV1-2	IGHJ4	IGHG1	AKGLYNNYPFLPY	13	IGHD4-11	GCGAAAGGATTATATAATAACTACCCTTTTCTCCCCTAC	IGKV3-20	IGKJ2	IGKC	QQYDNSPYT	CAGCAGTATGATAATTCACCGTACACT
clonotype388	IGHV3-11	IGHJ3	IGHG1	ARSFDSGGYLVRRNPAFDI	19	IGHD2-21	GCGAGATCGTTTGATTCTGGTGGTTATTTAGTACGCAGGAATCCTGCTTTTGATATC	IGLV3-21	IGLJ1	IGLC1	QVWDSSSGHLYV	CAGGTGTGGGATAGTAGTAGTGGTCATCTTTATGTC
clonotype389	IGHV4-59	IGHJ6	IGHA2	ARLIVEQDFYYYYYMDV	17	IGHD3-22	GCGAGACTTATAGTAGAACAGGACTTCTACTACTACTACTACATGGACGTC	IGKV1-12	IGKJ4	IGKC	QQSNSFPLT	CAACAGTCTAACAGTTTCCCTCTCACT
clonotype39	IGHV3-23	IGHJ4	IGHG3	AGGIDYDIMPGSSPVLLGGYYFDF	24	IGHD3-9	GCGGGGGGGATTGATTATGACATTATGCCTGGTTCTTCCCCGGTTCTCCTTGGCGGTTACTACTTTGACTTC	IGLV3-21	IGLJ2	IGLC2	QVWDSSSEHAV	CAGGTGTGGGACAGTAGTAGTGAACATGCGGTA
clonotype390	IGHV3-48	IGHJ4	IGHG1	ARGDSRELLFAMYYFDY	17	IGHD1-26	GCGAGAGGAGATAGCCGGGAGCTACTGTTCGCCATGTACTACTTTGACTAT	IGLV2-23	IGLJ2	IGLC2	CSYARRSTYVV	TGCTCATATGCACGTAGAAGCACTTATGTGGTA
clonotype391	IGHV3-48	IGHJ6	IGHG1	ARVWADSLEWLLVYYGLDV	19	IGHD5-24	GCGAGAGTATGGGCCGATTCCCTAGAATGGCTCCTTGTTTACTACGGTCTTGACGTC	IGLV3-9	IGLJ3	IGLC2	QLWDRNTVV	CAGCTGTGGGACCGCAACACTGTGGTG
clonotype393	IGHV4-61	IGHJ6	IGHG1	ARQRGLDTDMVYFYYYMDV	19	IGHD5-18	GCGAGACAAAGGGGTCTGGATACAGATATGGTCTACTTCTACTACTACATGGACGTC	IGLV2-14	IGLJ2	IGLC2	SSRTSGDTVL	AGCTCACGTACAAGCGGCGACACTGTGCTA
clonotype394	IGHV4-39	IGHJ5	IGHG1	ASSATISGVVFTTWFDP	17	IGHD3-3	GCGAGTAGTGCTACAATTTCTGGAGTGGTTTTCACAACTTGGTTCGACCCC	IGLV1-44	IGLJ2	IGLC2	SAWDDSLKGVV	TCAGCATGGGATGACAGCCTGAAAGGTGTGGTA
clonotype395	IGHV1-69	IGHJ4	IGHG1	ARDVGRAEVGTGY	13	IGHD6-13	GCGAGAGATGTCGGGAGAGCAGAAGTTGGTACTGGCTAC	IGKV1-16	IGKJ4	IGKC	QQYNSYPLT	CAACAGTATAATAGTTACCCTCTCACT
clonotype396	IGHV3-23	IGHJ6	IGHG2	AKEKRGVTTIYYYYGMDV	18	IGHD4-17	GCGAAAGAGAAGCGTGGAGTGACTACCATCTACTACTATTACGGTATGGACGTC	IGKV1-12	IGKJ3	IGKC	QQGNSGPLFT	CAACAGGGTAACAGTGGCCCCCTTTTCACT
clonotype397	IGHV3-23	IGHJ3	IGHG3	AKQQTITPLSAFDI	14	IGHD1-14	GCGAAACAGCAGACTATAACACCTCTGTCTGCTTTTGATATC	IGKV1-5	IGKJ1	IGKC	QYYRGT	CAATACTATAGGGGGACG
clonotype398	IGHV3-11	IGHJ4	IGHG2	ARLPSEISGLLIDYYFDY	18	IGHD3-10	GCGAGACTCCCATCAGAAATTTCTGGATTACTTATAGACTACTACTTTGACTAT	IGKV3-15	IGKJ5	IGKC	QQYNNWPLIT	CAGCAGTATAATAACTGGCCTCTGATCACC
clonotype399	IGHV4-30-4	IGHJ5	IGHG3	ARVVLVVPADILFFPNWFDP	20	IGHD2-2	GCCAGAGTAGTTTTAGTAGTACCAGCTGATATACTCTTTTTTCCGAATTGGTTCGACCCC	IGLV2-23	IGLJ1	IGLC1	CSYAGTTIS	TGTTCATATGCAGGTACTACCATATCC
clonotype4	IGHV2-5	IGHJ4	IGHM	ATGTGFHDY	9	IGHD2-8	GCTACTGGTACAGGATTTCATGACTAC	IGKV4-1	IGKJ1	IGKC	HQYFNIPQT	CATCAGTATTTTAATATTCCTCAGACA
clonotype40	IGHV3-30	IGHJ6	IGHG1	AKEGASSDEMFYYGMDV	17	IGHD6-25	GCGAAAGAAGGGGCAAGCAGCGACGAGATGTTCTACTACGGTATGGACGTC	IGKV1-12	IGKJ4	IGKC	LQAHTFPLT	CTACAGGCTCACACTTTCCCTCTCACT
clonotype400	IGHV1-69	IGHJ4	IGHG1	ARDLGTPGGSE	11	IGHD7-27	GCGAGAGATCTGGGGACCCCGGGGGGGTCGGAA	IGKV1-16	IGKJ2	IGKC	QQYHSYPFT	CAACAGTATCATAGTTATCCGTTCACT
clonotype401	IGHV3-13	IGHJ3	IGHG1	ARAVFGQSAFDI	12	IGHD3-10	GCAAGAGCCGTTTTCGGCCAAAGTGCTTTTGATATT	IGKV3-20	IGKJ4	IGKC	QQYGGSPLT	CAGCAGTATGGTGGCTCACCGCTCACT
clonotype402	IGHV3-23	IGHJ3	IGHG2	VKDKAQFQLLPDAFDI	16	IGHD2-2	GTGAAAGATAAGGCACAATTTCAGTTGCTACCCGATGCTTTTGATATC	IGKV1-NL1	IGKJ4	IGKC	QQYYSPPLT	CAACAGTATTATAGTCCCCCGCTCACT
clonotype403	IGHV4-30-4	IGHJ6	IGHA1	ARGLSINSAEDV	12	IGHD2-21	GCCAGAGGACTCAGCATAAATTCTGCCGAGGACGTC	IGKV1-39	IGKJ2	IGKC	QQSYSIPYI	CAACAGAGCTACAGTATCCCGTACATT
clonotype406	IGHV3-23	IGHJ6	IGHG2	AKEKRGVTTIYYYYGMDV	18	IGHD4-11	GCGAAAGAGAAGCGTGGAGTAACTACCATCTATTACTATTACGGTATGGACGTC	IGKV1-12	IGKJ3	IGKC	QQGNSGPLFT	CAACAGGGTAACAGTGGCCCCCTTTTCACT
clonotype408	IGHV3-21	IGHJ6	IGHG1	ARGGEDFSGDSVLSVAHYYYGMDV	24	IGHD2-8	GCGAGAGGGGGGGAGGATTTTTCAGGGGATAGTGTACTATCGGTCGCCCACTACTACTACGGTATGGACGTC	IGKV1-39	IGKJ1	IGKC	QQHYSTAWT	CAACAGCATTACAGTACCGCATGGACA
clonotype41	IGHV4-59	IGHJ4	IGHG1	ARGIVWFGEFAHGFDY	16	IGHD3-10	GCGAGAGGGATAGTATGGTTCGGGGAGTTCGCCCATGGCTTTGACTAC	IGLV1-51	IGLJ2	IGLC2	GTWDSSLSVVV	GGAACATGGGATAGCAGCCTGAGTGTTGTGGTA
clonotype411	IGHV2-5	IGHJ1	IGHM	AHRQESERNEYFQH	14	IGHD3-10	GCACACAGACAGGAGTCGGAGAGGAATGAATACTTCCAGCAC	IGKV1-39	IGKJ3	IGKC	QQSYSTPFT	CAACAGAGTTACAGTACCCCATTCACT
clonotype412	IGHV1-2	IGHJ4	IGHG1	ARGGYESTGYFYVLGH	16	IGHD3-22	GCGAGAGGAGGTTATGAAAGTACTGGTTACTTTTACGTCCTGGGCCAC	IGKV2-28	IGKJ1	IGKC	MQALQTPWA	ATGCAAGCTCTACAAACTCCCTGGGCG
clonotype415	IGHV1-18	IGHJ3	None	ARENTVLGDIFIGSAAFDI	19	IGHD3-9	GCGAGAGAGAATACTGTATTAGGCGATATTTTCATTGGTTCGGCTGCTTTTGATATC	IGKV3-15	IGKJ1	IGKC	HQYSNWPGT	CACCAGTATAGTAACTGGCCTGGGACG
clonotype417	IGHV1-69	IGHJ6	IGHA1	AREDLGDMRVVIPAAPPMDV	20	IGHD2-2	GCGAGAGAAGACCTTGGGGATATGAGGGTAGTAATACCAGCAGCCCCCCCCATGGACGTC	IGLV3-21	IGLJ1	IGLC1	QVWHSRSDHAI	CAGGTGTGGCATAGTCGTAGTGATCATGCGATC
clonotype419	IGHV3-66	IGHJ5	IGHG1	ARWNYNFWSGLISDSNWFDP	20	IGHD3-3	GCGAGGTGGAATTACAACTTTTGGAGTGGTTTGATTTCGGACTCTAACTGGTTCGACCCC	IGKV1-39	IGKJ2	IGKC	QQSYSPPYT	CAACAGAGTTACAGTCCCCCTTACACT
clonotype421	IGHV4-34	IGHJ4	IGHG1	ARRATMTSRGIDD	13	IGHD5-12	GCGAGAAGGGCTACGATGACTTCCCGGGGGATTGACGAC	IGLV5-48	IGLJ2	IGLC3	MIWHSTTVE	ATGATTTGGCATAGCACTACTGTGGAA
clonotype422	IGHV3-15	IGHJ4	IGHM	TTDKGRYCGGDCSLDY	16	IGHD2-21	ACCACAGATAAGGGACGATACTGTGGTGGTGACTGCTCGCTTGACTAC	IGLV2-14	IGLJ2	IGLC2	TSYTTSSTLV	ACCTCATATACAACCAGCAGCACTCTCGTA
clonotype423	IGHV1-18	IGHJ3	IGHG2	ARHQGATTSSWWGEVVRASDACDI	24	IGHD6-13	GCGAGACATCAGGGTGCCACGACCAGCAGCTGGTGGGGCGAGGTAGTTCGCGCTAGTGACGCTTGTGATATC	IGKV3-15	IGKJ4	IGKC	QQYNNWPLT	CAGCAGTATAATAACTGGCCTCTCACT
clonotype424	IGHV1-2	IGHJ5	IGHG1	ARDFRIDYGGDDWFDP	16	IGHD4-23	GCGAGAGACTTCCGCATTGACTACGGCGGTGACGACTGGTTCGACCCC	IGKV3-11	IGKJ2	IGKC	LQRSNWPPYT	CTGCAGCGTAGCAACTGGCCTCCGTACACC
clonotype426	IGHV5-51	IGHJ2	IGHA1	ARSRDFWTSNWYFDL	15	IGHD3/OR15-3a	GCGAGAAGTCGAGATTTTTGGACCTCAAACTGGTACTTCGATCTC	IGLV1-51	IGLJ2	IGLC2	GAWDNILSAGV	GGAGCATGGGATAACATCCTGAGTGCTGGGGTA
clonotype427	IGHV1-18	IGHJ6	IGHG2	ARLSHDFGDLGSLFYYFYMDV	21	IGHD4-17	GCGAGACTATCTCATGACTTCGGTGACCTCGGGTCCCTTTTCTACTACTTCTACATGGACGTC	IGKV1-12	IGKJ4	IGKC	QYTNSFPLT	CAATATACTAACAGTTTTCCCCTCACT
clonotype428	IGHV5-51	IGHJ2	IGHG1	ARGEGFFGGRIYFDV	15	IGHD3-16	GCGAGAGGGGAGGGGTTTTTTGGGGGACGTATATACTTCGATGTC	IGLV1-51	IGLJ1	IGLC1	GTWDSSLIPAPYV	GGAACATGGGATAGCAGCCTGATTCCTGCCCCCTATGTC
clonotype430	IGHV3-48	IGHJ3	IGHG1	ARYGWGNYYNLINAFDM	17	IGHD3-16	GCGAGATACGGGTGGGGGAATTACTACAATCTTATTAACGCTTTTGATATG	IGLV2-23	IGLJ3	IGLC7	CSYAGSRTLV	TGCTCATATGCAGGTAGTAGGACTTTAGTG
clonotype431	IGHV4-34	IGHJ6	IGHG1	ARGNLAVMVYASDYFYYYMDV	21	IGHD2-8	GCGAGAGGGAACCTTGCAGTCATGGTGTATGCTAGCGACTACTTCTACTACTACATGGACGTC	IGLV3-19	IGLJ2	IGLC2	NSRDSTDTPYVV	AACTCCCGGGACAGCACTGACACCCCTTATGTGGTA
clonotype432	IGHV1-69	IGHJ6	IGHG1	ARDGGPLVAMRGYYYMDV	18	IGHD5-12	GCGAGAGATGGGGGGCCCCTAGTGGCTATGAGGGGCTACTACTACATGGACGTC	IGKV3-20	IGKJ2	IGKC	QHYGSSPPMYT	CAGCACTATGGTAGCTCACCTCCGATGTACACT
clonotype433	IGHV3-21	IGHJ4	IGHG2	ARDSGRGGYYKGTDY	15	IGHD3-9	GCGAGAGATTCGGGCAGGGGCGGTTATTATAAGGGCACTGACTAC	IGKV2-28	IGKJ4	IGKC	MQALQTPLT	ATGCAAGCTCTACAAACTCCTCTCACT
clonotype434	IGHV1-8	IGHJ3	IGHG1	ARGTYLGIRDTAMQEDSFHL	20	IGHD5-18	GCGAGAGGCACTTACTTAGGAATCCGGGATACAGCTATGCAGGAGGATTCTTTTCATCTC	IGKV2-28	IGKJ5	IGKC	MQTLQTPIT	ATGCAAACTCTACAAACTCCGATCACC
clonotype435	IGHV3-53	IGHJ6	IGHG1	AKVGFDEWEFVFIGYYMDV	19	IGHD1-26	GCGAAAGTAGGGTTCGATGAGTGGGAGTTCGTCTTTATCGGCTACTACATGGACGTC	IGLV2-14	IGLJ2	IGLC2	SSYTSSSTLGI	AGCTCATATACAAGCAGTAGTACCCTCGGGATA
clonotype436	IGHV3-66	IGHJ6	IGHG1	ASTYSYYMDV	10	N/A	GCGAGCACCTACTCTTACTACATGGACGTC	IGKV3-15	IGKJ2	IGKC	QQYNNWPYT	CAGCAGTATAATAACTGGCCGTACACT
clonotype437	IGHV3-48	IGHJ3	IGHM	ARAFRSSSLLNALDI	15	IGHD6-6	GCGAGAGCCTTTCGCAGCTCGTCCTTACTAAATGCTCTTGATATC	IGKV3-15	IGKJ2	IGKC	QQYNNWPYT	CAGCAGTATAATAACTGGCCGTACACT
clonotype439	IGHV4-38-2	IGHJ4	IGHG1	VRVMAQLATFGRYYFDY	17	IGHD6-6	GTGCGAGTAATGGCGCAGCTCGCGACTTTCGGAAGATACTACTTTGACTAC	IGLV1-51	IGLJ1	IGLC1	GAWDSLSAGEV	GGAGCATGGGAT---AGCCTGAGTGCTGGGGAAGTC
clonotype441	IGHV4-61	IGHJ3	IGHG3	ARATVNMMGVLSNIGPFDM	19	IGHD3-22	GCGAGAGCCACGGTTAATATGATGGGAGTTCTTTCCAACATTGGACCTTTTGATATG	IGLV3-21	IGLJ2	IGLC2	HVWDTNSDHPEMV	CATGTGTGGGATACGAATAGCGATCATCCGGAGATGGTT
clonotype443	IGHV4-34	IGHJ2	IGHG2	TRGARVLYSSGWSLRDSLYFDL	22	IGHD6-19	ACAAGAGGCGCCCGCGTCCTCTATAGCAGTGGCTGGTCCTTGAGAGATTCCCTTTACTTCGATCTC	IGLV1-44	IGLJ1	IGLC1	AAWDDSLNGYV	GCAGCATGGGATGACAGCCTGAATGGTTATGTC
clonotype444	IGHV3-30	IGHJ4	IGHG2	ARGSRWSGIEVGN	13	IGHD6-19	GCGAGAGGCAGCAGGTGGTCGGGTATAGAAGTGGGCAAC	IGKV1-5	IGKJ1	IGKC	QQYLGYWT	CAACAATATCTTGGTTATTGGACG
clonotype445	IGHV4-61	IGHJ6	IGHM	ARFLGSGSFYYYYYYMDV	18	IGHD3-10	GCGAGATTTTTAGGTTCGGGGAGTTTTTACTACTACTACTACTACATGGACGTC	IGKV2D-29	IGKJ1	IGKC	MQSIQLPWT	ATGCAAAGTATACAGCTTCCGTGGACG
clonotype446	IGHV3-21	IGHJ3	IGHA1	ASRQCLQSRGICHDPFDI	18	IGHD2-15	GCGAGTAGGCAGTGTCTCCAATCCCGTGGTATCTGCCATGATCCTTTTGATATC	IGKV1-39	IGKJ1	IGKC	QQSYINPWT	CAACAGAGTTACATTAACCCGTGGACG
clonotype447	IGHV3-48	IGHJ6	IGHG1	VYGGMDV	7	IGHD3-16	GTCTACGGGGGAATGGACGTC	IGLV3-25	IGLJ2	IGLC2	QSVDSSGSYPEV	CAGTCAGTAGACAGTAGTGGTTCTTATCCTGAGGTA
clonotype448	IGHV3-23	IGHJ2	IGHG1	ARDPLNGDFVYWYFDL	16	IGHD4-17	GCGAGAGATCCGCTTAACGGTGACTTCGTTTACTGGTACTTCGATCTC	IGKV3-15	IGKJ2	IGKC	QQYNNWPPYT	CAGCAGTATAATAACTGGCCTCCGTACACT
clonotype45	IGHV1-69	IGHJ3	IGHG1	ARGDGAGATGWSHDAFDL	18	IGHD1-26	GCCAGAGGAGATGGGGCGGGAGCTACGGGTTGGTCTCATGATGCTTTTGATCTC	IGLV2-14	IGLJ1	IGLC1	SSYTSSSTYV	AGTTCATATACAAGCAGCAGCACTTATGTC
clonotype450	IGHV4-4	IGHJ5	IGHD	ARDAIAAAGPRVNWFDP	17	IGHD6-13	GCGAGAGATGCGATAGCAGCAGCTGGACCAAGGGTAAACTGGTTCGACCCC	IGKV1-39	IGKJ1	IGKC	QQSYSTPL	CAACAGAGTTACAGTACCCCCCTG
clonotype451	IGHV4-59	IGHJ2	IGHM	TSSSSHYFYFDF	12	IGHD2-2	ACTAGTAGTAGTTCACACTACTTCTACTTCGATTTC	IGKV3-15	IGKJ1	IGKC	QQYNNWLPWT	CAGCAGTATAATAACTGGCTTCCTTGGACG
clonotype452	IGHV3-72	IGHJ3	IGHM	VRVGYYDSNGAATDGIDI	18	IGHD3-22	GTTAGAGTCGGCTACTATGATAGTAATGGTGCTGCCACTGATGGTATTGATATC	IGLV1-51	IGLJ3	IGLC2	ETWDESLSAVV	GAAACATGGGATGAGAGCCTGAGTGCCGTGGTG
clonotype453	IGHV1-2	IGHJ4	IGHG1	ARVFKINNSGYYGPGGI	17	IGHD3-22	GCGAGAGTTTTTAAAATCAATAATAGTGGTTATTACGGTCCGGGGGGTATC	IGKV4-1	IGKJ1	IGKC	QQYYSTGWT	CAGCAATATTATAGTACCGGGTGGACG
clonotype454	IGHV3-11	IGHJ6	IGHG1	ARLKQDTAVMVGATGTYYYDYMDV	24	IGHD2-15	GCGAGGTTAAAACAGGATACTGCAGTGATGGTAGGTGCCACTGGTACGTACTACTACGACTACATGGACGTC	IGKV1-12	IGKJ4	IGKC	QQAKIFPLT	CAACAGGCTAAAATTTTCCCCCTCACT
clonotype455	IGHV3-20	IGHJ6	IGHG3	ARGIQLWLGNYYYMDV	16	IGHD5-18	GCGAGAGGGATACAGTTATGGCTAGGAAACTACTACTACATGGACGTC	IGKV1-5	IGKJ2	IGKC	QQYNTYSPAT	CAACAGTATAATACTTATTCTCCGGCAACT
clonotype456	IGHV3-11	IGHJ6	IGHG1	ARSEQELLLHYYYAMDV	17	IGHD2-2	GCGAGATCAGAGCAGGAGCTGCTATTACACTACTATTACGCTATGGACGTC	IGKV1-39	IGKJ1	IGKC	QQSYSTPRT	CAACAGAGTTACAGTACCCCTCGAACG
clonotype457	IGHV1-2	IGHJ4	IGHG1	ARDPLVGIEAPFDS	14	IGHD1-26	GCGAGAGATCCTTTGGTGGGAATTGAGGCCCCCTTTGACTCC	IGLV3-25	IGLJ2	IGLC2	QSADRSRTYSVV	CAATCAGCAGACCGGAGTCGAACTTATTCTGTGGTC
clonotype458	IGHV4-34	IGHJ4	IGHG1	ARGLYYGSGTYERFEY	16	IGHD3-10	GCGAGAGGTCTCTACTATGGTTCGGGGACTTATGAAAGATTTGAGTAC	IGKV2-28	IGKJ1	IGKC	MQGLQTPWT	ATGCAAGGTCTACAAACTCCGTGGACG
clonotype459	IGHV1-69	IGHJ4	IGHG1	ARDGPHGSHDAYDS	14	IGHD1-26	GCGAGAGACGGACCGCATGGGAGCCACGATGCCTATGACTCC	IGLV2-14	IGLJ1	IGLC1	SSYTSSTTEV	AGCTCATATACAAGCAGCACCACTGAGGTC
clonotype46	IGHV3-49	IGHJ5	IGHM	TRGRLELRS	9	IGHD1-7	ACTAGAGGACGACTGGAACTACGGTCC	IGKV3-20	IGKJ2	IGKC	QQYGSSSMDT	CAGCAGTATGGAAGTTCATCAATGGACACT
clonotype462	IGHV5-51	IGHJ6	IGHG3	ARLGNFFHSYFYMDV	15	IGHD2/OR15-2a	GCGAGACTGGGGAACTTCTTTCACTCCTACTTCTACATGGACGTC	IGLV1-51	IGLJ2	IGLC3	GAWDSVLSAGI	GGAGCCTGGGATAGCGTCCTGAGTGCCGGGATT
clonotype463	IGHV3-48	IGHJ5	IGHG1	AREEAHYDSSGYFYDSNWFDP	21	IGHD3-22	GCGAGAGAGGAAGCACACTATGATAGTAGTGGTTATTTCTACGACTCGAACTGGTTCGACCCC	IGKV1-39	IGKJ2	IGKC	QQSYSTPYT	CAACAGAGTTACAGTACCCCGTACACT
clonotype466	IGHV4-34	IGHJ5	IGHG1	VRGPVKSHVEILIPPYNYFDL	21	IGHD2-2	GTGAGAGGCCCGGTCAAGTCGCATGTTGAAATTCTGATACCCCCTTACAACTACTTCGACCTC	IGKV3-15	IGKJ2	IGKC	QQSNSWPPSYT	CAGCAGTCTAACAGCTGGCCTCCCTCGTACACT
clonotype467	IGHV4-39	IGHJ5	IGHG2	ARGLSGSGSLFWENWFDP	18	IGHD3-10	GCGAGAGGACTCTCTGGTTCGGGGAGTCTATTTTGGGAGAACTGGTTCGACCCC	IGKV3-15	IGKJ4	IGKC	QQYSNWPT	CAGCAGTATAGTAACTGGCCCACT
clonotype468	IGHV4-34	IGHJ5	IGHG2	ARVKRPYSFSPRNWFDP	17	IGHD3-16	GCGAGAGTGAAAAGACCTTATAGCTTCTCTCCGAGAAACTGGTTCGACCCC	IGLV9-49	IGLJ2	IGLC2	GTDHGIGSNFERI	GGAACAGACCATGGCATTGGGAGCAACTTCGAACGAATA
clonotype469	IGHV1-8	IGHJ6	IGHG2	VRGLRGPDHSALLYYYYALDA	21	IGHD1-14	GTGAGAGGCCTTAGGGGTCCCGACCACAGCGCCTTGTTATACTACTACTACGCTTTGGACGCT	IGKV1-39	IGKJ3	IGKC	QQTYRTPRT	CAGCAGACTTACAGGACCCCTCGGACT
clonotype47	IGHV4-39	IGHJ4	IGHG1	ARDPYYYDNSGYLG	14	IGHD3-22	GCGAGAGACCCGTATTACTATGATAATAGTGGTTACTTGGGG	IGKV3-11	IGKJ2	IGKC	QQRSNWPGYS	CAGCAGCGTAGCAACTGGCCGGGGTACAGT
clonotype470	IGHV1-2	IGHJ4	IGHG1	ARRKSTHGPGDY	12	IGHD3-10	GCGAGGAGAAAGTCAACCCACGGCCCGGGGGACTAC	IGKV1-9	IGKJ5	IGKC	QQLNNYFFIT	CAGCAACTTAATAATTACTTTTTCATCACC
clonotype471	IGHV4-34	IGHJ6	IGHG1	ARTRVVVPPVHVRLRAFYAMDV	22	IGHD2-2	GCGAGAACACGTGTAGTCGTACCACCTGTCCACGTCCGACTCCGTGCCTTCTACGCTATGGACGTC	IGKV1-39	IGKJ4	IGKC	QQTSSTPLT	CAACAGACTTCCAGTACCCCGCTCACT
clonotype472	IGHV4-61	IGHJ4	IGHG1	ARTVSLAATELGPSFDS	17	IGHD6-6	GCGAGGACGGTTAGTTTAGCAGCTACTGAACTGGGGCCTTCCTTTGACTCC	IGLV3-1	IGLJ1	IGLC1	QSWDSSTYV	CAGTCGTGGGACAGCAGCACTTATGTC
clonotype473	IGHV3-48	IGHJ4	IGHD	ARALLGGSPHYFDY	14	IGHD3-16	GCGAGAGCCCTTTTGGGGGGTTCCCCACACTACTTTGACTAC	IGLV1-51	IGLJ2	IGLC2	GTWDSSLSCVV	GGAACATGGGATAGCAGCCTGAGTTGTGTGGTA
clonotype474	IGHV1-2	IGHJ5	IGHG1	ARDNEYNNYEVLRWFDP	17	IGHD4-11	GCGAGAGATAACGAATACAATAACTACGAAGTTCTACGCTGGTTCGACCCC	IGLV3-1	IGLJ2	IGLC3	QAWDSNTVV	CAGGCGTGGGACAGCAACACTGTGGTA
clonotype476	IGHV1-69	IGHJ4	IGHG1	AREVGAAAGTQDDY	14	IGHD6-13	GCGAGAGAGGTAGGAGCAGCAGCTGGTACCCAAGATGACTAC	IGKV1-16	IGKJ4	IGKC	QQYDSYPLT	CAACAGTATGATAGTTACCCTCTCACT
clonotype478	IGHV1-2	IGHJ6	IGHG2	AREYCDSSTPALLLCFYYMDV	21	IGHD3-22	GCGAGAGAGTACTGTGATAGCAGTACCCCCGCATTACTATTGTGCTTCTACTACATGGACGTC	IGKV1-39	IGKJ1	IGKC	QQSYITPRT	CAACAGAGTTACATTACCCCTCGCACG
clonotype48	IGHV1-8	IGHJ5	IGHG1	TRGATEISSFGTTLPRFDP	19	IGHD3-10	ACGAGAGGCGCGACTGAGATATCATCGTTCGGGACCACGCTACCCCGGTTCGACCCC	IGLV3-21	IGLJ2	IGLC2	QVWHSTTDHSYVV	CAGGTGTGGCATAGTACTACTGATCATTCCTATGTGGTA
clonotype481	IGHV4-34	IGHJ3	IGHG1	ARGPLSYEYDILTGYEMDAFHV	22	IGHD3-9	GCGAGAGGCCCCTTGAGTTATGAATACGATATCTTGACTGGTTATGAAATGGATGCTTTTCATGTT	IGKV1-5	IGKJ1	IGKC	QQYNSYPWT	CAACAGTATAATAGTTATCCGTGGACG
clonotype482	IGHV4-39	IGHJ4	IGHG1	ARAGGTVPTFNFFHF	15	IGHD1-20	GCGAGAGCAGGAGGGACAGTGCCGACTTTTAACTTTTTCCATTTC	IGKV3-11	IGKJ5	IGKC	QQRSNWPPGIT	CAGCAGCGTAGCAATTGGCCTCCGGGGATCACC
clonotype483	IGHV1-18	IGHJ5	IGHG3	ARGITMVRESGWLDS	15	IGHD3-10	GCGAGGGGTATTACTATGGTTCGGGAGTCGGGGTGGCTCGACTCC	IGKV3-20	IGKJ4	IGKC	HQYGTSHT	CACCAGTATGGTACCTCACACACT
clonotype484	IGHV1-18	IGHJ4	IGHA1	ARFLKQQLVPDY	12	IGHD6-13	GCGAGATTCCTCAAGCAGCAGCTGGTTCCGGACTAC	IGLV1-51	IGLJ1	IGLC1	GTWDSSLSAYV	GGAACATGGGATAGCAGCCTGAGTGCTTATGTC
clonotype485	IGHV5-51	IGHJ3	IGHA1	ARNSGGGWLARMNDAFDI	18	IGHD5-12	GCGAGGAATTCAGGGGGTGGGTGGCTCGCCCGAATGAATGATGCCTTTGATATT	IGKV3-15	IGKJ2	IGKC	QQYNDWPPYT	CAGCAGTATAATGACTGGCCTCCGTACACT
clonotype486	IGHV4-39	IGHJ4	IGHG1	ARGLTRGLDQLLIAPFFDY	19	IGHD2-2	GCGAGGGGCCTTACCCGGGGCCTCGACCAGCTGCTAATCGCACCCTTCTTTGACTAC	IGLV1-44	IGLJ2	IGLC2	AAWDDSLNGPV	GCAGCATGGGATGACAGCCTAAATGGTCCGGTA
clonotype489	IGHV3-11	IGHJ4	IGHG1	AKGGIWF	7	IGHD3-9	GCGAAAGGGGGAATCTGGTTC	IGKV3-20	IGKJ4	IGKC	HQYGRSPFT	CATCAGTATGGTAGGTCACCCTTCACT
clonotype49	IGHV1-18	IGHJ5	IGHG1	ARGDTIFGVLFGTWFDP	17	IGHD3-3	GCGAGGGGGGATACGATTTTTGGAGTGCTTTTTGGGACCTGGTTCGACCCC	IGLV1-44	IGLJ2	IGLC2	AAWDDSLNGVV	GCAGCATGGGATGACAGCCTGAATGGTGTGGTC
clonotype490	IGHV3-11	IGHJ3	IGHG1	ARGALEIESVMRTHDAFDI	19	IGHD1-1	GCGAGAGGCGCACTGGAAATTGAATCTGTCATGAGGACTCATGATGCTTTTGATATC	IGKV3-15	IGKJ4	IGKC	QQYHDWPLT	CAGCAGTATCATGACTGGCCTCTCACT
clonotype491	IGHV1-69	IGHJ6	IGHM	ARDREYSYGPTYYYYYMDV	19	IGHD5-18	GCGAGAGATCGGGAATACAGCTATGGCCCTACCTACTACTACTACTACATGGACGTC	IGKV1-39	IGKJ2	IGKC	QQSYSTPYT	CAACAGAGTTACAGTACCCCGTACACT
clonotype492	IGHV3-53	IGHJ6	IGHG2	ARETSGSYLSRGMDV	15	IGHD1-26	GCGAGAGAGACTAGTGGGAGTTACTTATCGCGGGGGATGGACGTC	IGLV1-40	IGLJ2	IGLC2	QSYDRTVSRV	CAGTCCTATGACAGGACTGTTTCGCGGGTA
clonotype493	IGHV2-5	IGHJ6	IGHD	AHRRVRSSSWYLFYYGMDV	19	IGHD6-13	GCACACAGACGGGTCCGCAGCAGCAGCTGGTACTTGTTCTACTACGGTATGGACGTC	IGLV3-1	IGLJ2	IGLC2	QAWDSSSYVV	CAGGCGTGGGACAGCAGCTCCTATGTGGTA
clonotype494	IGHV3-21	IGHJ3	IGHG2	ARDSPPLLIVGVVVGAFDL	19	IGHD3-3	GCGAGAGATTCGCCGCCCTTACTGATAGTTGGGGTGGTTGTGGGTGCTTTTGATCTC	IGKV3D-20	IGKJ1	IGKC	QQYENSPLT	CAGCAGTATGAAAACTCACCGCTGACG
clonotype495	IGHV1-69	IGHJ3	IGHG2	ASSVSGYTDAFDI	13	IGHD6-13	GCGAGTAGTGTATCGGGGTATACTGATGCTTTTGATATC	IGLV2-14	IGLJ1	IGLC1	KSYTSSSIYV	AAGTCATATACAAGCAGTAGTATCTATGTC
clonotype496	IGHV1-69	IGHJ6	IGHG1	AREGGYSNAYGMDV	14	IGHD5-18	GCGCGAGAGGGTGGATACTCTAATGCATACGGTATGGACGTC	IGLV3-1	IGLJ2	IGLC2	QAWDRSTLV	CAGGCGTGGGACAGAAGCACTTTGGTT
clonotype499	IGHV1-69	IGHJ3	IGHG2	VRGTPVLTMIEVETDDDAFEI	21	IGHD3-22	GTGAGAGGGACCCCCGTCCTGACTATGATAGAAGTGGAGACGGATGATGATGCTTTTGAAATC	IGLV10-54	IGLJ3	IGLC3	SAWDSSLSAWV	TCAGCATGGGACAGCAGCCTCAGTGCTTGGGTG
clonotype5	IGHV4-61	IGHJ3	IGHA1	ARGTIFGVLLTKDAFDI	17	IGHD3-3	GCGAGAGGCACGATTTTTGGAGTGCTTCTTACAAAGGATGCTTTTGACATC	IGKV1-39	IGKJ4	IGKC	QQSYSTPALT	CAACAGAGTTACAGTACCCCAGCGCTCACT
clonotype500	IGHV1-18	IGHJ4	IGHG1	ARLDYSNYLSQIGIDY	16	IGHD4-11	GCGAGACTTGACTACAGTAACTACCTTTCTCAAATCGGAATTGACTAC	IGKV1-16	IGKJ2	IGKC	QQYNSYPYT	CAACAGTATAATAGTTACCCGTACACT
clonotype501	IGHV4-61	IGHJ3	IGHG1	AGMRLRRYNDLLTAYDAFHI	20	IGHD3-9	GCCGGAATGCGTTTGAGACGTTATAACGATCTTTTGACCGCTTATGATGCTTTTCATATC	IGLV3-21	IGLJ2	IGLC2	QVWHFSSDHVV	CAGGTGTGGCATTTTAGTAGTGATCATGTGGTT
clonotype502	IGHV4-39	IGHJ4	IGHG2	ARSHSSLLEWITDFDY	16	IGHD3-3	GCGAGATCACATTCTTCCCTTTTGGAGTGGATTACAGACTTTGACTAC	IGLV3-21	IGLJ2	IGLC2	QVWDSFNDQVV	CAGGTGTGGGATAGTTTTAATGATCAAGTGGTA
clonotype503	IGHV1-69	IGHJ4	IGHG1	AIIIGGDY	8	IGHD3-16	GCGATCATAATTGGGGGAGACTAC	IGKV1-16	IGKJ4	IGKC	QQYKTYPLT	CAACAGTATAAGACTTACCCCCTCACT
clonotype504	IGHV1-8	IGHJ6	IGHG1	ARSLLWFGDLPHYYMDV	17	IGHD3-10	GCGAGAAGTCTGCTTTGGTTCGGGGACTTGCCCCACTACTACATGGACGTC	IGLV1-40	IGLJ1	IGLC1	QSYDSLSGSNV	CAGTCCTATGA---CAGCCTGAGTGGTTCGAATGTC
clonotype505	IGHV1-69	IGHJ6	IGHG1	AREVKMLTLGRGGPDDSYYMDV	22	IGHD5-24	GCGAGAGAGGTGAAGATGCTGACCTTAGGTAGAGGGGGCCCGGACGACTCCTACTACATGGACGTC	IGKV3-20	IGKJ1	IGKC	QHYDPSPKWT	CAGCACTATGATCCCTCACCTAAGTGGACG
clonotype506	IGHV1-69	IGHJ3	IGHG1	ARWGGGFGAGEVWSDEAFDI	20	IGHD3-10	GCGAGATGGGGGGGGGGATTCGGGGCGGGAGAGGTATGGTCAGATGAGGCTTTTGATATC	IGKV1-12	IGKJ5	IGKC	QQASSLPVT	CAACAGGCTAGCAGTTTACCGGTCACC
clonotype507	IGHV1-69	IGHJ6	IGHD	ASGLTGTTLQDYYYYYMDV	19	IGHD1-20	GCGAGCGGTTTAACTGGAACGACTTTGCAAGACTACTACTACTACTACATGGACGTC	IGKV1-12	IGKJ3	IGKC	QQANSFPFT	CAACAGGCTAACAGTTTCCCATTCACT
clonotype51	IGHV3-21	IGHJ4	IGHA1	ATWSVGAFGCSSTSCYIDY	19	IGHD2-2	GCGACCTGGTCCGTGGGCGCCTTTGGTTGTAGTAGTACCAGCTGCTATATTGACTAC	IGKV3-15	IGKJ3	IGKC	QQYNNWPPEIT	CAGCAGTATAATAACTGGCCTCCGGAGATCACT
clonotype511	IGHV3-21	IGHJ6	IGHA1	ARVIGRAGTVADEYYYYMDV	20	IGHD6-19	GCGAGAGTGATTGGGAGGGCCGGGACAGTGGCGGACGAATACTACTACTACATGGACGTC	IGKV1-9	IGKJ5	IGKC	QQLNNYPPT	CAACAGCTTAATAATTATCCCCCCACC
clonotype512	IGHV1-69	IGHJ6	IGHG1	ANPLLNQNYYMDV	13	IGHD3-3	GCGAACCCTCTATTAAACCAAAACTATTACATGGACGTC	IGLV2-14	IGLJ3	IGLC2	SSYTSSSTLDVV	AGCTCATATACAAGCAGCAGCACTCTCGACGTGGTG
clonotype513	IGHV3-53	IGHJ6	IGHG3	ARENYDSWTALPYGMDV	17	IGHD3-3	GCGAGAGAGAATTACGATTCGTGGACCGCTCTCCCCTACGGTATGGACGTC	IGKV3-15	IGKJ1	IGKC	EQYYYWPRGT	GAGCAGTATTATTACTGGCCTCGGGGGACG
clonotype514	IGHV3-7	IGHJ3	IGHA2	ARDLDILVVPDSWYDAYDI	19	IGHD2-2	GCGAGAGATCTCGATATTTTAGTAGTTCCAGACTCATGGTACGATGCTTATGATATC	IGKV1-6	IGKJ2	IGKC	LQDHNYPRT	CTCCAAGATCACAATTACCCTCGGACT
clonotype515	IGHV3-30	IGHJ4	IGHG1	AKDRGSGNFREYYFDF	16	IGHD3-10	GCGAAAGATAGGGGTTCGGGGAATTTTAGGGAATACTACTTTGACTTT	IGKV3-11	IGKJ4	IGKC	QQRSNWLT	CAGCAGCGTAGCAACTGGCTCACT
clonotype516	IGHV4-39	IGHJ6	IGHG3	VRYRITSSGPVDYGMEV	17	IGHD3-10	GTGAGATATCGGATTACGAGTTCGGGACCGGTTGACTACGGTATGGAGGTC	IGKV3-11	IGKJ4	IGKC	QQRSNWPRLT	CAGCAGCGTAGCAACTGGCCTAGGCTCACT
clonotype517	IGHV2-5	IGHJ4	IGHG1	ALSYHN	6	IGHD3-16	GCACTCTCTTATCATAAC	IGKV2-24	IGKJ4	IGKC	MQTTQFPT	ATGCAAACTACACAATTTCCGACT
clonotype519	IGHV1-18	IGHJ6	IGHG1	ARTFYGYYYYMDV	13	IGHD2/OR15-2a	GCGAGGACCTTCTATGGCTACTACTACTACATGGACGTC	IGKV3-20	IGKJ2	IGKC	QQYGSSPPYT	CAGCAGTATGGTAGCTCACCTCCGTACACT
clonotype52	IGHV3-11	IGHJ5	IGHM	AREGFDP	7	N/A	GCGAGAGAGGGATTCGACCCC	IGLV2-14	IGLJ1	IGLC1	SSYTSSSTPYV	AGCTCATATACAAGCAGCAGCACTCCTTATGTC
clonotype520	IGHV4-59	IGHJ5	IGHG1	ARGFEAIGILIGSDSEWFDP	20	IGHD2/OR15-2a	GCGAGAGGTTTCGAGGCTATTGGAATACTGATCGGGTCGGATTCGGAGTGGTTCGACCCC	IGKV1-39	IGKJ2	IGKC	QQSYRTPYT	CAACAGAGTTACAGAACCCCTTACACT
clonotype521	IGHV1-18	IGHJ4	IGHG1	ARVLCRIQTSCWRDYFDY	18	IGHD2-2	GCGAGAGTTCTATGTCGTATTCAAACCAGCTGCTGGCGGGACTACTTTGACTAC	IGKV4-1	IGKJ5	IGKC	QQYHATPIT	CAGCAATATCATGCTACTCCCATCACC
clonotype522	IGHV1-69	IGHJ6	IGHG1	ARAPDTAMINLRSGHMDV	18	IGHD5-18	GCGAGAGCCCCGGATACAGCTATGATCAACCTCCGTTCTGGACACATGGACGTC	IGKV3-11	IGKJ2	IGKC	QLQSNWPPMST	CAGCTGCAAAGCAACTGGCCTCCTATGTCCACT
clonotype523	IGHV3-23	IGHJ4	IGHG2	AKVLADSMTLLVITTLFDY	19	IGHD3-22	GCGAAAGTGTTGGCGGACTCTATGACACTACTGGTTATCACTACGCTATTTGACTAC	IGKV1-6	IGKJ2	IGKC	LQDYNYPRT	CTACAAGATTACAATTACCCTAGGACT
clonotype524	IGHV3-7	IGHJ4	IGHG1	ARDVWFVDY	9	IGHD3-10	GCGAGAGATGTGTGGTTCGTGGACTAC	IGLV2-11	IGLJ1	IGLC1	CSYAGTYPRLV	TGCTCATATGCAGGCACCTACCCCCGTCTTGTC
clonotype525	IGHV3-21	IGHJ6	IGHG1	ATELIFGAVSYGLDV	15	IGHD3-3	GCGACAGAGTTGATTTTTGGAGCGGTTTCCTACGGTTTGGACGTC	IGKV3-15	IGKJ1	IGKC	QQYNNWPRT	CAGCAGTATAATAACTGGCCTCGGACG
clonotype526	IGHV3-48	IGHJ4	IGHG2	ARLRHVTELLYEATSIYYDS	20	IGHD2-2	GCGAGACTCAGGCACGTAACGGAGCTGCTATACGAGGCGACATCGATCTACTATGACTCC	IGKV1-39	IGKJ5	IGKC	QQTYSSPAIT	CAACAGACTTACAGTAGTCCCGCGATCACC
clonotype527	IGHV5-51	IGHJ5	IGHG1	AKVGTYFDILTGPWGYFDP	19	IGHD3-9	GCGAAAGTGGGCACTTATTTCGATATTTTGACTGGTCCCTGGGGCTACTTCGACCCC	IGLV2-14	IGLJ1	IGLC1	SSYTSTSTPYV	AGCTCATATACAAGCACCTCCACTCCTTATGTC
clonotype528	IGHV4-39	IGHJ6	IGHG3	ARETSSDSLFWSAYPDV	17	IGHD3-3	GCGAGAGAAACTTCATCTGACTCTCTATTTTGGAGTGCTTATCCGGACGTC	IGKV3D-20	IGKJ1	IGKC	HQYGSPPWT	CACCAGTACGGTTCCCCACCGTGGACG
clonotype529	IGHV1-69	IGHJ6	IGHG3	ARELYPIVLLVGATPEWSSYYYMDV	25	IGHD2-15	GCGAGAGAGCTATACCCAATTGTACTGTTGGTAGGTGCCACTCCGGAGTGGTCCTCCTACTACTACATGGACGTC	IGLV1-40	IGLJ1	IGLC1	QSYDRSLSGSGV	CAGTCCTATGACAGGAGCCTGAGTGGTTCAGGGGTC
clonotype53	IGHV3-15	IGHJ4	IGHG1	TTDYFYDSRGPNWDFDY	17	IGHD3-22	ACCACAGACTATTTCTATGATAGTCGTGGTCCGAACTGGGATTTTGACTAC	IGKV3-11	IGKJ1	IGKC	QQRRNWPRT	CAGCAGCGTCGCAACTGGCCTCGAACG
clonotype530	IGHV3-48	IGHJ6	IGHG1	ASSGFRLLDWLEPVHGMDV	19	IGHD3-3	GCGAGTTCTGGATTTCGACTTTTGGATTGGTTAGAACCCGTCCACGGTATGGACGTC	IGKV3-15	IGKJ4	IGKC	QQYNKWPPLT	CAGCAGTATAATAAGTGGCCTCCGCTCACT
clonotype531	IGHV4-30-4	IGHJ6	IGHA1	VRAPKCSGGYCYEGYYYYGMDV	22	IGHD3-22	GTCAGAGCCCCCAAATGTAGTGGTGGTTATTGCTACGAGGGCTACTACTATTACGGTATGGACGTC	IGKV1-39	IGKJ2	IGKC	QQSYSTPYS	CAACAGAGTTACAGTACCCCATATAGT
clonotype534	IGHV4-39	IGHJ4	IGHG1	ASSLTIFEVVFISGFDS	17	IGHD3-3	GCGAGCAGTCTTACAATTTTTGAAGTGGTTTTTATATCCGGCTTTGACTCC	IGLV1-44	IGLJ2	IGLC2	STWDDSLNGPV	TCAACATGGGATGACAGCCTGAATGGTCCGGTA
clonotype535	IGHV3-7	IGHJ4	IGHG1	ARDRPQDVRYKDILTGHYDQFFDH	24	IGHD3-9	GCGAGAGATCGGCCCCAAGACGTTCGGTATAAGGATATTTTGACTGGTCATTATGATCAGTTCTTTGACCAC	IGKV1-39	IGKJ2	IGKC	QQSYSTPYT	CAACAGAGTTACAGTACCCCGTACACT
clonotype536	IGHV1-2	IGHJ6	IGHG1	TRGSIFDYYYYGLDV	15	IGHD3-3	ACGAGAGGCTCGATTTTCGACTACTACTACTACGGTTTGGACGTC	IGLV1-44	IGLJ2	IGLC2	AAWDDRLNGPV	GCAGCATGGGATGACAGGCTGAATGGTCCGGTA
clonotype537	IGHV1-2	IGHJ6	IGHG2	ARLTSGKNSGSYNHLSYYYMDV	22	IGHD3-22	GCGAGATTAACCTCGGGAAAAAATAGTGGTTCTTACAACCATCTGTCCTACTATTACATGGACGTC	IGLV1-40	IGLJ1	IGLC1	QAYDSSLSGLV	CAGGCCTATGACAGCAGTCTGAGTGGTTTGGTC
clonotype538	IGHV1-69	IGHJ4	IGHG1	VVRSGELGVWDY	12	IGHD3-16	GTGGTCCGTTCGGGAGAGTTAGGTGTTTGGGACTAC	IGLV2-14	IGLJ1	IGLC1	SSYTSTTTLDV	AGTTCATATACCAGTACCACCACTCTCGATGTC
clonotype539	IGHV1-18	IGHJ6	IGHG1	ARDLGMIHQYYIDV	14	IGHD3-22	GCGAGAGATCTTGGGATGATACACCAGTACTACATAGACGTC	IGKV3-20	IGKJ4	IGKC	QQYGSSPS	CAGCAGTACGGTAGTTCACCTTCT
clonotype54	IGHV1-69	IGHJ4	IGHG3	ARDFHLQAADGPN	13	IGHD6-13	GCGAGAGATTTCCATCTTCAGGCAGCAGATGGACCCAAC	IGKV1-16	IGKJ4	IGKC	QQYKAYPLT	CAACAATATAAGGCTTACCCGCTCACT
clonotype541	IGHV1-18	IGHJ4	IGHG1	ARDLGMVVPYYFDY	14	IGHD2-15	GCGAGAGATCTGGGTATGGTGGTACCCTACTACTTTGACTAC	IGKV3-20	IGKJ2	IGKC	QQYGSSPRT	CAGCAGTATGGTAGCTCACCTCGCACT
clonotype542	IGHV3-21	IGHJ5	IGHG1	ARDNFKEAEWLLPIENWFDP	20	IGHD6-19	GCGAGAGATAATTTTAAGGAGGCTGAGTGGCTGCTCCCAATTGAAAACTGGTTCGACCCC	IGKV1-9	IGKJ3	IGKC	QQLNSYPRVT	CAACAGCTTAATAGTTACCCTCGGGTCACT
clonotype544	IGHV1-69	IGHJ4	IGHG2	VREERYQLPNYFDY	14	IGHD2-2	GTCCGAGAAGAGAGGTACCAGCTGCCAAATTACTTTGACTAC	IGKV1-39	IGKJ3	IGKC	QQSYSSSFS	CAACAGAGTTACAGTTCGTCCTTCAGT
clonotype545	IGHV4-59	IGHJ5	IGHM	ARESHSGYCSSTSCYEFDP	19	IGHD2-2	GCGAGAGAGTCACACTCGGGATATTGTAGTAGTACCAGCTGCTACGAGTTCGACCCC	IGKV3-20	IGKJ3	IGKC	QQYGSSPLFT	CAGCAGTATGGTAGCTCACCTCTATTCACT
clonotype546	IGHV1-2	IGHJ5	IGHG2	ATAGQLERPVFISYKWFDP	19	IGHD1-1	GCGACAGCGGGGCAACTGGAACGACCCGTGTTTATTTCCTACAAATGGTTCGACCCC	IGKV1-39	IGKJ4	IGKC	QQSYSTPLT	CAACAGAGTTACAGTACCCCTCTCACT
clonotype547	IGHV3-23	IGHJ3	IGHG1	ARNFGVYQFLVDAFDI	16	IGHD3-3	GCGAGAAATTTTGGAGTGTACCAGTTCCTAGTTGATGCTTTTGACATC	IGKV1-NL1	IGKJ1	IGKC	QQYHTTGT	CAACAGTATCATACCACCGGGACG
clonotype548	IGHV1-18	IGHJ5	IGHA1	ARGITMIRINNWFDS	15	IGHD3-22	GCGAGAGGAATTACTATGATACGAATTAACAACTGGTTCGATTCA	IGKV3-20	IGKJ4	IGKC	QQYGSSPLT	CAGCAGTATGGAAGCTCCCCGCTGACT
clonotype549	IGHV2-5	IGHJ4	IGHG1	ARGGSWSPYFDY	12	IGHD6-6	GCACGCGGGGGCTCGTGGAGCCCGTACTTTGACTAC	IGLV2-23	IGLJ2	IGLC2	CSYAGSSTWVV	TGCTCATATGCAGGTAGTTCCACTTGGGTGGTA
clonotype55	IGHV3-7	IGHJ4	IGHG1	ARDQMGANGHYFFVAGFDL	19	IGHD3-3	GCGAGAGATCAGATGGGGGCGAATGGTCATTATTTTTTTGTCGCGGGATTTGACCTC	IGKV3-15	IGKJ3	IGKC	QTYHNWPSLT	CAGACTTATCATAACTGGCCTTCACTCACT
clonotype550	IGHV1-69	IGHJ3	IGHA1	ARDGRSASAVPWAFDI	16	IGHD1-1	GCGCGAGATGGCAGATCAGCCTCGGCGGTACCTTGGGCTTTTGATATC	IGKV1-33	IGKJ3	IGKC	QQYDNFPLT	CAACAATATGATAATTTTCCACTCACT
clonotype552	IGHV1-2	IGHJ4	IGHG1	AKRERTGVWYLSVSDQ	16	IGHD6-19	GCGAAAAGGGAGCGTACCGGTGTCTGGTATCTGTCGGTCTCTGACCAG	IGKV2-28	IGKJ3	IGKC	MQSLQTPLT	ATGCAAAGTCTACAAACTCCTCTGACT
clonotype553	IGHV4-59	IGHJ4	IGHG1	AREGHYDFDSSAWYFDY	17	IGHD3/OR15-3a	GCGAGAGAGGGACACTATGATTTTGATAGCAGCGCCTGGTACTTTGACTAC	IGKV3-11	IGKJ1	IGKC	QQRSNWRT	CAGCAGCGTAGCAACTGGCGAACG
clonotype554	IGHV4-38-2	IGHJ4	IGHG2	ARGRARTSATSTLFDF	16	IGHD3/OR15-3a	GCGAGAGGTCGCGCGCGGACTTCTGCCACTTCCACCTTATTTGACTTC	IGKV1-5	IGKJ1	IGKC	QQYNSFSRT	CAACAGTATAATAGTTTTTCTCGAACG
clonotype555	IGHV3-7	IGHJ6	IGHG3	TRAPHDMDTAMDFFYNYYMDV	21	IGHD5-18	ACGAGAGCCCCCCACGACATGGATACAGCTATGGATTTCTTCTACAATTACTACATGGACGTC	IGKV3-15	IGKJ5	IGKC	QQYNTWPPIT	CAGCAGTATAATACCTGGCCTCCCATCACC
clonotype557	IGHV4-4	IGHJ3	IGHG1	ARSSVDITQMLYSWDAFDL	19	IGHD2-8	GCGAGATCTTCAGTAGATATTACACAAATGCTGTATTCTTGGGATGCCTTTGATCTC	IGKV1-39	IGKJ2	IGKC	QQSYSTTLYT	CAACAGAGTTACAGTACTACCCTGTACACT
clonotype558	IGHV1-69	IGHJ4	IGHG1	ARGDDYYDSRGLAFRGADTDYFAY	24	IGHD3-22	GCGAGGGGGGACGATTACTATGATAGTCGTGGTTTAGCTTTTCGGGGGGCCGACACGGACTACTTTGCCTAC	IGKV3-11	IGKJ5	IGKC	QHRSNWPIT	CAGCACCGTAGCAACTGGCCGATCACC
clonotype559	IGHV3-64	IGHJ4	IGHG1	ARNVHYNFWSGYPFDY	16	IGHD3-3	GCGAGAAATGTACATTACAATTTTTGGAGTGGTTACCCCTTTGACTAC	IGKV1-9	IGKJ4	IGKC	QQLNSYPLT	CAACAGCTTAATAGTTACCCGCTCACT
clonotype56	IGHV3-30	IGHJ6	IGHG3	AREGRDSDWLLPLFGYMDV	19	IGHD3-9	GCGAGAGAGGGGCGGGACTCTGACTGGTTATTACCCCTGTTTGGCTACATGGACGTC	IGKV3-20	IGKJ2	IGKC	QQYGGSPPTT	CAGCAGTATGGTGGCTCACCTCCGACTACT
clonotype560	IGHV4-39	IGHJ4	IGHG2	ARLPFDAISGVVIRRPYFDY	20	IGHD3-3	GCGAGATTACCGTTCGATGCGATTTCTGGAGTGGTTATTAGGAGACCCTACTTTGACTAC	IGLV3-21	IGLJ1	IGLC1	QVWDISSDHYV	CAGGTGTGGGATATTAGTAGTGATCATTATGTC
clonotype561	IGHV3-23	IGHJ6	IGHG1	AKIYGDDMFYYYMDV	15	IGHD4-17	GCGAAGATCTACGGTGACGATATGTTCTACTACTACATGGACGTC	IGKV3-15	IGKJ1	IGKC	QQYNLWPGT	CAGCAGTATAATCTCTGGCCTGGGACG
clonotype563	IGHV3-11	IGHJ6	IGHG3	ARDPSLWFGDKRVDYYGMDV	20	IGHD3-10	GCGCGAGATCCATCACTTTGGTTCGGGGACAAACGGGTCGACTACTACGGTATGGACGTC	IGKV2-28	IGKJ2	IGKC	MQALQTKT	ATGCAAGCTCTGCAAACTAAAACT
clonotype564	IGHV1-18	IGHJ5	IGHG1	ARGITMVRPENWFDF	15	IGHD3-10	GCGAGAGGAATTACTATGGTTCGACCAGAAAACTGGTTCGATTTC	IGKV1-NL1	IGKJ1	IGKC	QQYYSAPPT	CAACAGTATTATAGTGCCCCTCCGACG
clonotype565	IGHV5-51	IGHJ6	IGHG1	ARVMGFFVSEYKLDV	15	IGHD2/OR15-2a	GCGAGAGTCATGGGTTTCTTCGTTTCGGAATATAAGCTGGACGTC	IGLV1-51	IGLJ3	IGLC3	GAWDSSLSARWV	GGAGCTTGGGATAGCAGCCTGAGTGCTCGTTGGGTG
clonotype566	IGHV3-48	IGHJ4	IGHM	ARVSYGDYFIDY	12	IGHD2/OR15-2a	GCGAGAGTTTCATATGGGGATTACTTTATTGACTAC	IGKV3-15	IGKJ2	IGKC	QQYNNWPRYT	CAGCAGTATAATAACTGGCCTCGGTACACT
clonotype567	IGHV1-2	IGHJ3	IGHG1	AREAYYYDGSGIIAAFDL	18	IGHD3-22	GCGAGGGAAGCATATTACTATGATGGGAGTGGTATAATTGCGGCTTTTGATCTC	IGLV2-23	IGLJ1	IGLC1	CSYAGSNTYV	TGCTCATATGCAGGTAGTAACACTTATGTC
clonotype568	IGHV3-66	IGHJ6	IGHG1	ARVLGVDQLYYYYYMDV	17	IGHD2-21	GCGAGAGTTCTTGGGGTGGATCAATTGTACTACTACTACTACATGGACGTC	IGKV1-12	IGKJ4	IGKC	QQANSFPLT	CAACAGGCTAACAGTTTCCCGCTCACT
clonotype569	IGHV4-61	IGHJ6	IGHG1	ARDEGGSDEIYYNLYMDV	18	IGHD3-16	GCGAGAGATGAGGGGGGCTCCGACGAGATCTACTACAACCTCTACATGGACGTC	IGKV1-12	IGKJ1	IGKC	QQANSFPLT	CAACAGGCTAACAGTTTCCCTCTGACG
clonotype57	IGHV3-30	IGHJ6	IGHG1	AKWLLTATYAMDV	13	IGHD1-7	GCGAAATGGCTCCTAACTGCAACTTACGCTATGGACGTC	IGLV3-1	IGLJ2	IGLC2	QAWDSSVV	CAGGCGTGGGACAGCAGCGTGGTA
clonotype570	IGHV3-48	IGHJ6	IGHG4	ARGYASADWLSPLGNGMDV	19	IGHD3/OR15-3a	GCGAGAGGCTATGCCTCTGCGGACTGGTTATCCCCTCTGGGGAACGGAATGGACGTC	IGLV2-23	IGLJ1	IGLC1	CSYADSRIFYV	TGCTCATATGCAGATAGTCGGATTTTCTATGTC
clonotype571	IGHV4-34	IGHJ3	IGHG1	VRERAFLGNLLYSVDAFDT	19	IGHD3-10	GTGAGAGAGAGGGCTTTTCTGGGGAACCTATTATATTCCGTCGATGCTTTTGATACC	IGKV3-15	IGKJ1	IGKC	QQYSNWPRT	CAGCAGTATAGTAACTGGCCGAGGACG
clonotype572	IGHV1-18	IGHJ4	IGHG1	ARRPAYHYDSSRSALGH	17	IGHD3-22	GCGAGACGACCCGCCTATCACTATGATAGTAGTCGCTCCGCCCTTGGACAC	IGKV1-33	IGKJ4	IGKC	QQYHNLPT	CAACAGTATCATAATCTCCCCACT
clonotype573	IGHV1-46	IGHJ4	IGHM	AKDSWGNGGNPTDS	14	IGHD2-15	GCGAAAGATTCTTGGGGAAATGGTGGTAATCCCACGGACTCC	IGLV7-46	IGLJ2	IGLC2	LLSYSGTRV	TTGCTCTCCTATAGTGGTACTCGGGTA
clonotype574	IGHV4-4	IGHJ3	IGHG2	AREECRIERELIVPAGCAFDI	21	IGHD2-8	GCCAGAGAGGAATGTCGCATAGAGCGGGAACTAATAGTGCCGGCGGGCTGTGCTTTTGATATC	IGKV3-20	IGKJ2	IGKC	QLYDNSPLYT	CAGCTATATGATAACTCACCTCTGTACACT
clonotype575	IGHV4-59	IGHJ3	IGHG1	AREDSSGYFMNAFDI	15	IGHD6-25	GCGAGAGAAGATAGCAGCGGCTACTTCATGAATGCGTTTGATATT	IGKV3-15	IGKJ1	IGKC	QQYDSWPRT	CAGCAGTATGATAGCTGGCCTCGGACG
clonotype576	IGHV1-8	IGHJ2	IGHG1	AKGVDITMNLVAVPFFNL	18	IGHD3-22	GCGAAAGGCGTCGATATTACTATGAATCTAGTGGCCGTCCCCTTCTTCAATCTC	IGLV3-21	IGLJ3	IGLC2	QVWDSSSDHVV	CAGGTGTGGGATAGTAGTAGTGATCATGTGGTG
clonotype577	IGHV1-2	IGHJ5	IGHG2	ARQLTTMLRGLIITGDWFDP	20	IGHD3-10	GCGAGACAATTAACTACAATGCTTCGGGGACTTATTATAACCGGGGACTGGTTCGACCCC	IGKV1-39	IGKJ3	IGKC	QQTYSAPLT	CAACAGACTTACAGTGCCCCCCTCACT
clonotype578	IGHV3-30	IGHJ1	IGHG1	ARGSRRSGIEVGN	13	IGHD6-19	GCGAGAGGCAGCAGGAGGTCGGGTATAGAAGTTGGCAAC	IGKV1-5	IGKJ1	IGKC	QQYLGYWT	CAACAATATCTTGGTTACTGGACG
clonotype579	IGHV3-21	IGHJ3	IGHG1	VRVYGDFLFVDAFDI	15	IGHD4-17	GTGAGAGTCTACGGTGACTTTCTCTTCGTGGATGCTTTTGATATT	IGKV3D-15	IGKJ3	IGKC	QQYHKWPLT	CAGCAGTATCATAAGTGGCCTCTCACT
clonotype58	IGHV4-34	IGHJ4	IGHG3	ARVRVTFGGVLVRTPRFDY	19	IGHD3-16	GCGAGAGTTCGCGTTACCTTTGGCGGAGTTCTCGTTCGAACTCCCCGCTTTGACTAC	IGKV1-39	IGKJ2	IGKC	QQSYSTPYT	CAACAGAGTTACAGTACCCCGTACACT
clonotype580	IGHV1-69	IGHJ4	IGHG3	ASGPWDLIVPVNWGGYFDS	19	IGHD7-27	GCGAGCGGTCCATGGGATTTAATAGTCCCAGTCAACTGGGGGGGATACTTTGACTCC	IGKV3-20	IGKJ2	IGKC	QLYGPSPMYT	CAGCTGTATGGTCCCTCACCTATGTACACT
clonotype581	IGHV4-30-4	IGHJ5	IGHG1	ARGRKYNDFWGVRPPWFDP	19	IGHD3-3	GCCAGAGGCAGGAAATATAACGATTTTTGGGGTGTCCGCCCCCCCTGGTTCGACCCC	IGKV1-39	IGKJ5	IGKC	QQSYSTIT	CAACAGAGCTATAGTACGATCACC
clonotype582	IGHV3-11	IGHJ6	IGHG1	ARDGWPDIEVGPLPMRNYYYGMDV	24	IGHD2-2	GCGAGAGATGGATGGCCGGATATTGAAGTAGGACCACTTCCTATGCGCAACTACTACTACGGTATGGACGTC	IGKV1-39	IGKJ4	IGKC	QQSYNTPLT	CAGCAGAGTTACAATACCCCGCTCACT
clonotype585	IGHV3-21	IGHJ6	IGHG1	ASPQPKDCSSASCPPVSSYYYGMDV	25	IGHD2-2	GCGAGCCCCCAGCCTAAAGATTGTAGTAGTGCCAGCTGCCCCCCGGTATCTTCCTACTACTACGGCATGGACGTC	IGLV2-14	IGLJ1	IGLC1	SSYTSRNTYV	AGCTCATATACAAGCAGGAACACTTATGTC
clonotype586	IGHV1-18	IGHJ6	IGHG1	ARLYYAIKYAMDV	13	IGHD2-8	GCGAGATTGTACTATGCCATAAAGTACGCGATGGACGTC	IGKV3-20	IGKJ2	IGKC	QQYGSSPPYT	CAGCAGTATGGTAGCTCACCTCCGTATACT
clonotype587	IGHV1-69	IGHJ4	IGHG1	ARDDDTGYTLTALAY	15	IGHD3-9	GCGAGAGATGATGATACTGGTTACACACTAACCGCCCTTGCCTAC	IGKV3-20	IGKJ3	IGKC	QQFASSRLT	CAGCAGTTTGCTAGCTCACGACTCACT
clonotype588	IGHV1-69	IGHJ3	IGHG1	AGGGITGTTDAFDI	14	IGHD1-7	GCCGGGGGGGGTATAACTGGAACTACGGATGCTTTTGATATC	IGLV2-14	IGLJ1	IGLC1	SSYTSSSTYV	AGCTCATATACAAGCAGCAGCACTTATGTC
clonotype589	IGHV3-21	IGHJ4	IGHG3	ARAINFNELLYTWDFDY	17	IGHD2-15	GCGAGAGCCATTAACTTTAACGAGCTGCTCTATACGTGGGACTTTGACTAC	IGLV1-44	IGLJ2	IGLC2	AAWDDSLNAVL	GCGGCATGGGATGACAGCCTGAATGCCGTTCTA
clonotype59	IGHV1-8	IGHJ4	IGHM	ARGPILGYCSGGSCYPY	17	IGHD2-15	GCGAGAGGCCCGATCCTAGGATATTGTAGTGGTGGTAGCTGCTACCCCTAC	IGKV3-15	IGKJ1	IGKC	QQYNNWPWT	CAGCAGTATAATAATTGGCCGTGGACG
clonotype590	IGHV1-69	IGHJ4	IGHG2	AREIIGTWDHGRHFDH	16	IGHD1-26	GCGAGAGAGATCATTGGTACGTGGGACCACGGGAGGCACTTTGACCAC	IGLV1-51	IGLJ2	IGLC3	GTWDRSLFIVI	GGAACATGGGATAGGAGTCTCTTTATTGTGATA
clonotype591	IGHV5-51	IGHJ3	IGHG1	ARRKWRHLLEWTRENTEYDAFDV	23	IGHD3-3	GCGAGACGAAAGTGGCGACATCTCTTGGAGTGGACCAGAGAAAATACAGAGTATGATGCTTTTGATGTC	IGKV1-5	IGKJ2	IGKC	HQYKSYPYT	CATCAGTATAAAAGTTATCCGTACACT
clonotype592	IGHV4-61	IGHJ4	IGHG1	AREWVQGDYVMGFDY	15	IGHD4-17	GCGAGAGAATGGGTCCAGGGTGACTACGTTATGGGCTTTGACTAC	IGKV3-11	IGKJ4	IGKC	QHRSGWPLT	CAACACCGTAGCGGCTGGCCGCTCACT
clonotype593	IGHV1-18	IGHJ4	IGHG1	AAGIEVAPAAIEWHY	15	IGHD2-2	GCGGCCGGTATTGAAGTAGCACCAGCTGCTATAGAGTGGCATTAC	IGLV2-14	IGLJ3	IGLC3	SSYTTRSTWV	AGCTCATATACAACCAGAAGCACTTGGGTG
clonotype594	IGHV3-73	IGHJ4	IGHA1	TSFSHSEMGTITGII	15	IGHD5-24	ACTAGTTTTAGTCATTCAGAGATGGGTACAATTACTGGTATCATT	IGKV4-1	IGKJ4	IGKC	QQYYTAPLT	CAGCAATATTATACTGCTCCGCTCACT
clonotype595	IGHV5-51	IGHJ6	IGHG1	ARHGFGSSYYYYYHIDV	17	IGHD6-6	GCGAGACATGGTTTCGGCAGCTCGTACTACTACTACTATCACATAGACGTC	IGKV3-15	IGKJ2	IGKC	QQYNKWPQYT	CAGCAGTATAATAAGTGGCCTCAGTACACT
clonotype596	IGHV3-30	IGHJ4	IGHG3	AKDQAGGNYPYYLDL	15	IGHD4-23	GCGAAAGATCAGGCCGGTGGAAATTATCCCTATTACCTTGACCTC	IGKV3-11	IGKJ2	IGKC	QQRSSWPYT	CAGCAGCGTAGCAGCTGGCCGTACACT
clonotype597	IGHV1-69	IGHJ4	IGHG1	ARDEWSPHDSSGYEDDY	17	IGHD3-22	GCGAGAGATGAGTGGAGCCCCCATGACAGTAGTGGTTATGAAGACGACTAT	IGKV1-16	IGKJ4	IGKC	QQYTSYPLT	CAACAGTATACCAGTTACCCTCTCACT
clonotype598	IGHV3-15	IGHJ4	IGHG1	TTDPQFRPSYYHDSSGSFLSDF	22	IGHD3-22	ACCACAGATCCCCAATTTCGACCCTCGTATTATCATGATAGTAGCGGTTCTTTTCTCAGTGACTTC	IGKV1-5	IGKJ1	IGKC	QQYNYEFPEWT	CAACAGTATAATTATGAATTTCCGGAATGGACG
clonotype599	IGHV3-23	IGHJ3	IGHG1	AKDMPQFQLLPDAFDM	16	IGHD2-2	GCGAAAGATATGCCGCAGTTCCAACTGCTACCTGATGCTTTTGATATG	IGKV1-NL1	IGKJ4	IGKC	QQYYSPPLT	CAACAATATTATAGTCCCCCGCTCACT
clonotype6	IGHV4-59	IGHJ4	IGHM	AKLIDTTWYYFDN	13	IGHD6-13	GCGAAATTAATTGACACCACCTGGTATTACTTTGACAAC	IGKV1-NL1	IGKJ4	IGKC	QQYYTTPLS	CAACAATATTATACTACCCCTCTCTCT
clonotype60	IGHV3-21	IGHJ3	IGHG3	VRDGPRTVFTYNGGKGDAFEI	21	IGHD2-8	GTGAGAGATGGCCCCAGAACCGTTTTCACTTATAATGGCGGCAAGGGCGATGCTTTTGAGATC	IGKV4-1	IGKJ4	IGKC	QQYYSIPLT	CAGCAGTATTATAGTATTCCGCTCACT
clonotype600	IGHV5-51	IGHJ4	IGHG1	ARRGDFWRGYLDY	13	IGHD3-3	GCGAGACGTGGAGATTTTTGGAGGGGTTATTTAGACTAC	IGKV3-15	IGKJ2	IGKC	QQYNNWPYT	CAGCAGTATAATAACTGGCCTTACACT
clonotype601	IGHV4-61	IGHJ6	IGHG3	ARAHISMLRGLIITSIDMDV	20	IGHD3-10	GCGAGAGCACATATTTCTATGCTTCGGGGACTTATTATAACTAGTATCGACATGGACGTC	IGLV2-14	IGLJ1	IGLC1	NSYTKINTFV	AACTCATATACAAAAATCAACACTTTTGTC
clonotype602	IGHV1-8	IGHJ5	IGHG1	ARSNFDFWKGWFDP	14	IGHD3-3	GCGAGAAGTAATTTCGATTTTTGGAAGGGCTGGTTCGACCCC	IGLV1-47	IGLJ2	IGLC2	ASWDDRLSVPA	GCGTCATGGGATGACAGACTGAGTGTTCCGGCA
clonotype603	IGHV3-11	IGHJ6	IGHG3	ARGPPAMPARTLLLSYYYMDV	21	IGHD2-2	GCGAGAGGACCACCTGCTATGCCGGCCCGAACCTTACTACTAAGCTACTACTACATGGACGTC	IGLV3-21	IGLJ2	IGLC2	QVWDSTSDHVV	CAGGTGTGGGATAGTACTAGTGATCATGTGGTA
clonotype604	IGHV1-18	IGHJ5	IGHG1	ARVVSMILVGWFDT	14	IGHD3-22	GCGAGAGTCGTAAGCATGATACTAGTGGGGTGGTTCGACACC	IGKV4-1	IGKJ4	IGKC	QQYYSTPLT	CAGCAGTATTATAGTACTCCGCTCACT
clonotype606	IGHV3-7	IGHJ6	IGHG1	ARRGRHDFWNGSFKTYYYYDMDV	23	IGHD3-3	GCGAGACGTGGGCGTCACGATTTTTGGAACGGTTCTTTTAAAACCTACTACTATTACGATATGGACGTC	IGKV2-28	IGKJ5	IGKC	MQALQTPIT	ATGCAAGCTCTACAAACTCCGATCACC
clonotype607	IGHV3-23	IGHJ6	IGHA1	AKGYPHFGYYYYMDV	15	IGHD1-1	GCGAAAGGGTACCCTCACTTCGGCTACTACTATTACATGGACGTC	IGLV1-44	IGLJ3	IGLC2	AAWDDSLNGVV	GCAGCATGGGATGACAGCCTGAATGGAGTGGTG
clonotype608	IGHV1-69-2	IGHJ4	IGHG1	ATEGRLRVLRLYYFDY	16	IGHD4/OR15-4a	GCAACGGAAGGAAGGTTGAGGGTGCTAAGACTGTACTACTTTGACTAC	IGLV2-14	IGLJ2	IGLC2	SSYTSSNML	AGCTCATATACAAGCAGCAATATGCTA
clonotype609	IGHV5-51	IGHJ2	IGHG1	ARSRDFWTSNWAFDL	15	IGHD3/OR15-3a	GCGAGAAGTCGGGATTTTTGGACCTCAAACTGGGCCTTCGATCTC	IGLV1-51	IGLJ3	IGLC2	GTWDNSLSAGV	GGAACATGGGATAACAGCCTGAGTGCTGGGGTG
clonotype61	IGHV1-69	IGHJ6	IGHG2	AREEHLLETSGSGYFYMDV	19	IGHD6-19	GCGAGAGAAGAACACTTGTTGGAAACCAGTGGCTCGGGGTACTTTTACATGGACGTC	IGKV3-20	IGKJ1	IGKC	QYYSTSQETWT	CAGTACTATAGTACCTCACAGGAAACGTGGACG
clonotype611	IGHV3-21	IGHJ3	IGHG1	ARDISFSGVLIIDAFDI	17	IGHD3-3	GCGAGAGATATTTCATTTTCTGGAGTGCTTATTATTGATGCTTTTGATATC	IGKV3-15	IGKJ1	IGKC	QQYHKWPPRT	CAGCAGTATCATAAGTGGCCTCCTCGGACG
clonotype612	IGHV3-7	IGHJ5	IGHG1	ARVDRWLAYTWFDP	14	IGHD6-19	GCGAGAGTGGATCGGTGGCTGGCATACACCTGGTTCGACCCC	IGKV1-39	IGKJ4	IGKC	QQSSSSPLT	CAGCAGAGTTCCAGTTCCCCGCTCACT
clonotype613	IGHV3-11	IGHJ6	IGHG3	ARESLLWFGELSTSRGMDV	19	IGHD3-10	GCGAGGGAATCACTTCTGTGGTTCGGGGAGTTATCAACATCTCGCGGTATGGACGTC	IGLV3-21	IGLJ3	IGLC3	QVWHSGNDHWV	CAGGTGTGGCATAGTGGTAATGATCATTGGGTG
clonotype614	IGHV3-30	IGHJ4	IGHM	AKDLRATVTTWYFDY	15	IGHD4-11	GCGAAAGATTTGAGGGCTACAGTAACTACGTGGTACTTTGACTAC	IGKV1-39	IGKJ1	IGKC	QQSYSTPLT	CAACAGAGTTACAGTACCCCTCTCACG
clonotype616	IGHV1-2	IGHJ4	IGHM	ARAREFWTHYDY	12	IGHD3/OR15-3a	GCGAGAGCCAGGGAGTTTTGGACCCACTATGACTAC	IGLV1-51	IGLJ1	IGLC1	GTWDSSLSAYV	GGAACATGGGATAGCAGCCTGAGTGCTTATGTC
clonotype617	IGHV5-51	IGHJ3	IGHG3	ARVRFADISSMLVLINDAFDL	21	IGHD3-22	GCGAGAGTGCGTTTCGCAGATATTAGTTCGATGTTAGTGCTTATCAATGATGCTTTTGATCTC	IGKV3-15	IGKJ1	IGKC	QQYNDWLWWT	CAGCAATATAATGACTGGCTTTGGTGGACG
clonotype618	IGHV3-30-3	IGHJ4	IGHG2	ARGSRWSGIEVGY	13	IGHD6-19	GCGAGAGGCAGCAGGTGGTCGGGTATAGAAGTGGGTTAC	IGKV1-5	IGKJ1	IGKC	QQYNSYWT	CAACAGTATAATAGTTATTGGACG
clonotype62	IGHV4-61	IGHJ2	IGHG2	ARPSGSATGWYFDL	14	IGHD3-22	GCGAGGCCCAGTGGTTCCGCCACCGGCTGGTACTTCGATCTC	IGKV3-15	IGKJ2	IGKC	QQYNNWPPT	CAGCAGTATAATAACTGGCCTCCCACT
clonotype620	IGHV4-61	IGHJ2	IGHG2	ARFPMNTFGGLIVETWYFDL	20	IGHD3-16	GCGAGATTTCCTATGAATACGTTTGGGGGACTTATCGTCGAGACCTGGTACTTCGATCTC	IGKV1-39	IGKJ4	IGKC	QQGYSTLPLT	CAACAGGGTTACAGTACCCTTCCGCTCACA
clonotype621	IGHV1-2	IGHJ5	IGHG1	ARDLAAAIPVFEPYNFFDS	19	IGHD6-25	GCGCGAGACCTTGCAGCGGCAATACCAGTGTTTGAGCCGTACAACTTTTTCGACTCC	IGKV3-11	IGKJ4	IGKC	QQRHNWPPLT	CAGCAGCGTCACAACTGGCCTCCGCTCACT
clonotype622	IGHV4-39	IGHJ4	IGHG1	ATRFWSGRPDY	11	IGHD3-3	GCGACGAGGTTTTGGAGTGGTCGACCTGACTAC	IGKV1-33	IGKJ4	IGKC	QHYDNLPPLT	CAACACTATGATAATCTCCCTCCGCTCACT
clonotype624	IGHV3-23	IGHJ6	IGHG1	ATRYCDGNCYSYYYYSYMDV	20	IGHD2-21	GCGACCCGATATTGTGATGGTAACTGCTACTCGTACTACTACTACTCCTACATGGACGTC	IGKV3-20	IGKJ4	IGKC	QQYSTSPLT	CAGCAGTATAGTACCTCACCACTCACT
clonotype625	IGHV3-30-3	IGHJ5	IGHG1	AREAPPPREFVVVPAVGWFDP	21	IGHD2-2	GCGAGAGAGGCCCCGCCGCCCAGGGAATTCGTAGTAGTACCAGCGGTCGGGTGGTTCGACCCC	IGKV1D-12	IGKJ5	IGKC	QQANSFPPT	CAACAGGCTAACAGTTTCCCACCCACC
clonotype626	IGHV1-2	IGHJ5	IGHG3	ARDFRGGTQSFLTLTALFDP	20	IGHD1-14	GCGAGAGATTTTCGGGGCGGAACCCAGAGTTTCTTAACTCTAACTGCATTGTTCGACCCC	IGLV3-21	IGLJ1	IGLC1	QVWHSSSDHYV	CAGGTGTGGCATAGTAGTAGTGATCATTATGTC
clonotype628	IGHV5-51	IGHJ6	IGHG1	ARLTGYYDSGAYDYMDV	17	IGHD3-22	GCGAGACTCACTGGATACTATGATAGTGGTGCTTACGACTACATGGACGTC	IGLV3-1	IGLJ2	IGLC2	QAWDSSTV	CAGGCGTGGGACAGCAGCACCGTA
clonotype629	IGHV3-30-3	IGHJ5	IGHM	AREYSNYVFDGWFDP	15	IGHD4-11	GCGAGAGAGTACAGTAACTACGTTTTCGATGGCTGGTTCGACCCC	IGLV6-57	IGLJ2	IGLC2	QSYDSTSVV	CAGTCTTATGATAGCA-CCTCTGTGGTA
clonotype630	IGHV4-39	IGHJ6	IGHG2	VRDRREVLVVAGAILSTYSGMDV	23	IGHD2-2	GTGAGAGATCGCCGTGAGGTTCTGGTAGTAGCAGGTGCTATTCTCTCCACCTATTCCGGTATGGACGTC	IGLV1-44	IGLJ1	IGLC1	AAWDDSLNGYV	GCAGCATGGGATGACAGCCTGAATGGCTATGTC
clonotype634	IGHV1-69	IGHJ4	IGHG1	ARDLGMAAAGGGDY	14	IGHD2-15	GCGAGAGATCTGGGAATGGCAGCTGCGGGGGGGGGTGACTAC	IGKV1-16	IGKJ2	IGKC	QQYNSYPYT	CAACAGTATAATAGTTACCCCTACACT
clonotype635	IGHV4-59	IGHJ5	IGHG1	ARPWVVLTATGEAENWFDP	19	IGHD6-13	GCGAGACCTTGGGTTGTTTTGACAGCAACTGGTGAGGCTGAGAACTGGTTCGACCCC	IGLV1-47	IGLJ2	IGLC2	AGWDDSLSGPV	GCAGGATGGGATGACAGCCTGAGTGGTCCGGTA
clonotype636	IGHV1-69	IGHJ6	IGHG1	AREVAVLVPAAEDTYYYYYMDV	22	IGHD2-2	GCGAGAGAAGTGGCAGTATTAGTACCAGCTGCCGAAGACACATACTACTACTACTACATGGACGTC	IGLV3-19	IGLJ3	IGLC3	NSRDSSGNHLSV	AACTCCCGGGACAGCAGTGGTAACCATCTAAGCGTG
clonotype637	IGHV4-61	IGHJ4	IGHG1	ARGVPVSYRPPYFDY	15	IGHD2-2	GCGAGAGGCGTACCAGTGTCTTATCGGCCCCCCTACTTTGACTAC	IGKV1-39	IGKJ4	IGKC	QQSFSIIT	CAACAGAGTTTCAGTATTATCACT
clonotype639	IGHV3-11	IGHJ3	IGHG1	ARGLLETSMTVVIRLPGTFDM	21	IGHD3-22	GCGAGAGGACTCCTCGAAACGTCTATGACAGTAGTAATACGACTACCGGGTACTTTTGATATG	IGLV3-21	IGLJ2	IGLC2	QVWDSISDHVV	CAGGTGTGGGATAGCATTAGTGATCATGTCGTA
clonotype64	IGHV4-39	IGHJ6	IGHG3	ATERGYCDSASCLYYFYYMDV	21	IGHD2-2	GCGACAGAGAGAGGATATTGTGATAGTGCCAGCTGCCTGTACTACTTCTACTATATGGACGTC	IGLV3-19	IGLJ1	IGLC1	NSRDSSGHHNYV	AACTCCCGGGACAGCAGTGGTCACCATAATTATGTC
clonotype641	IGHV3-73	IGHJ6	IGHG1	TRLPDRVIANFGVGHYNYGMDV	22	IGHD3-3	ACTAGACTCCCCGACAGAGTTATTGCGAATTTTGGAGTGGGTCACTACAACTACGGTATGGACGTC	IGKV1-9	IGKJ4	IGKC	QQLNTYPFT	CAACAACTTAATACTTACCCTTTCACT
clonotype642	IGHV3-49	IGHJ4	IGHG1	TRPAVLRYFEWLSQGLLPDY	20	IGHD3-9	ACTAGACCCGCCGTATTACGATATTTTGAGTGGTTATCTCAGGGCCTACTTCCTGACTAC	IGKV1-5	IGKJ3	IGKC	QQYNSHLFT	CAACAGTATAATAGTCATCTATTCACT
clonotype644	IGHV1-69	IGHJ4	IGHG1	ARDLGTPVTEKDDY	14	IGHD2-21	GCGAGAGATTTGGGGACGCCGGTGACTGAGAAAGATGACTAC	IGKV1-16	IGKJ3	IGKC	QQYNSYPFT	CAACAGTATAATAGTTACCCATTCACT
clonotype647	IGHV3-30	IGHJ4	IGHG3	MRVWD	5	IGHD3-16	ATGAGAGTTTGGGAC	IGKV3-11	IGKJ4	IGKC	QQRSNWPHT	CAGCAACGTAGCAACTGGCCTCACACT
clonotype649	IGHV4-61	IGHJ4	IGHG2	ARDVSL	6	N/A	GCGAGAGATGTTAGTCTT	IGKV2-30	IGKJ1	IGKC	MQGTHWPWT	ATGCAAGGTACACACTGGCCTTGGACG
clonotype65	IGHV1-69	IGHJ5	IGHG2	ARDLSPRGIDP	11	IGHD1-1	GCCAGGGATTTATCCCCGCGTGGAATCGACCCC	IGKV2-28	IGKJ1	IGKC	MQALRTPWT	ATGCAAGCTCTACGGACCCCGTGGACG
clonotype650	IGHV4-38-2	IGHJ4	IGHG1	ARGRARVSATSTFFDY	16	IGHD6-13	GCGAGAGGTCGCGCGCGGGTATCTGCCACTTCCACGTTCTTTGACTAC	IGKV1-5	IGKJ1	IGKC	QQYNSYSRT	CAACAGTATAATAGTTATTCTCGAACT
clonotype651	IGHV4-39	IGHJ6	IGHG1	ARINCGGDCYLSLISHYYMDV	21	IGHD2-21	GCGAGAATAAATTGTGGTGGTGACTGCTATCTCTCCCTTATATCTCACTACTATATGGACGTC	IGKV1-5	IGKJ4	IGKC	QQYNSYPLT	CAACAATATAATAGTTACCCACTCACT
clonotype652	IGHV3-49	IGHJ6	IGHG1	SRQATVTTFSHYYYYYGMDV	20	IGHD4-17	AGTAGACAGGCTACTGTGACTACCTTTTCCCATTACTACTACTACTACGGTATGGACGTC	IGKV2-28	IGKJ1	IGKC	MQSQQIPWT	ATGCAATCTCAACAAATTCCGTGGACG
clonotype653	IGHV3-11	IGHJ5	IGHG2	ARVAGFTAILVGGWFDL	17	IGHD3-22	GCGAGAGTGGCGGGTTTTACTGCGATACTAGTTGGGGGCTGGTTCGACCTC	IGKV3-15	IGKJ1	IGKC	QQYSKWPSWT	CAGCAGTATAGTAAGTGGCCTTCGTGGACG
clonotype655	IGHV3-11	IGHJ2	IGHG1	ARDPSTTPGAILLGIGNFDL	20	IGHD3-16	GCGAGAGATCCGAGTACCACCCCAGGTGCCATACTTTTGGGTATTGGGAACTTCGATCTC	IGKV1-39	IGKJ2	IGKC	QQSYNAPYT	CAACAGAGTTACAATGCCCCGTACACT
clonotype656	IGHV3-15	IGHJ4	IGHG1	TTLGSSLSWYGESGGY	16	IGHD3-10	ACCACATTGGGTTCGTCCCTATCATGGTACGGGGAGTCGGGAGGCTAC	IGLV1-40	IGLJ2	IGLC3	QSYDSRLRDHAV	CAGTCCTATGACAGCAGACTAAGAGATCATGCGGTA
clonotype657	IGHV3-21	IGHJ6	IGHG2	ASATIKGYFSYYYMDV	16	IGHD3-3	GCCTCTGCCACGATCAAAGGATACTTCTCCTACTACTACATGGACGTC	IGKV3-11	IGKJ2	IGKC	HHRTNWPPMYI	CACCACCGTACCAACTGGCCTCCCATGTACATC
clonotype658	IGHV5-51	IGHJ6	IGHD	ARHGGGGTGGSVYYYYGMDV	20	IGHD3-16	GCGAGACATGGGGGCGGGGGGACCGGTGGGTCGGTCTACTACTACTACGGTATGGACGTC	IGKV3-15	IGKJ1	IGKC	QQYNNWPPTWT	CAGCAGTATAATAACTGGCCTCCCACGTGGACG
clonotype659	IGHV1-46	IGHJ6	IGHG1	VRGQYISSAYYFGLDV	16	IGHD6-6	GTGAGAGGCCAGTATATCAGCTCGGCATATTACTTCGGTCTGGACGTC	IGKV2-28	IGKJ2	IGKC	MQALQTPRT	ATGCAAGCTCTACAAACTCCTCGGACT
clonotype66	IGHV1-46	IGHJ4	IGHG1	VRDLIEIDIVVLPAVLEY	18	IGHD2-2	GTGAGAGATCTTATTGAGATCGATATTGTAGTACTACCAGCAGTACTTGAGTAC	IGKV3-15	IGKJ1	IGKC	QQYKNWSGT	CAGCAGTATAAAAACTGGTCAGGGACG
clonotype660	IGHV3-30	IGHJ6	IGHG1	AKDPVGGLRYYYMDV	15	IGHD3-16	GCGAAAGATCCCGTTGGGGGATTGCGCTACTACTACATGGACGTC	IGKV3-20	IGKJ4	IGKC	QQYGSSPLT	CAGCAGTATGGTAGCTCACCGCTCACT
clonotype662	IGHV3-11	IGHJ2	IGHG1	ARDRRLTENQLLYGNFYFDL	20	IGHD2-2	GCGAGAGATAGGAGGCTTACTGAGAACCAGTTGCTATACGGAAACTTCTACTTCGATCTC	IGKV1-39	IGKJ5	IGKC	QQTYNTPAIT	CAACAGACTTACAATACCCCTGCGATCACC
clonotype663	IGHV1-69	IGHJ4	IGHG1	ARDLGLAAAAASDDY	15	IGHD6-13	GCGAGAGACTTGGGATTAGCAGCAGCTGCTGCCAGCGACGACTAC	IGKV1-16	IGKJ5	IGKC	LQYNSYPLT	CTACAGTATAATAGTTACCCCCTCACC
clonotype664	IGHV3-23	IGHJ4	IGHG2	ARTVRVDSSIVVPLPGCFFY	20	IGHD3-22	GCGAGGACCGTCCGGGTGGACTCCTCCATAGTAGTGCCGCTTCCAGGGTGCTTCTTCTAC	IGLV3-21	IGLJ2	IGLC2	QVWDSISDHVV	CAGGTGTGGGATAGTATTAGTGATCATGTGGTA
clonotype665	IGHV3-23	IGHJ6	IGHG1	AKEKRGVTTIYYYYGMDV	18	IGHD1/OR15-1a	GCGAAAGAGAAGCGTGGAGTAACAACCATCTACTACTATTACGGTATGGACGTC	IGKV1-12	IGKJ3	IGKC	QQGNSGPLFT	CAACAGGGTAACAGTGGCCCCCTTTTCACT
clonotype666	IGHV3-49	IGHJ4	IGHM	TRVWSPTMIHFDY	13	IGHD5-12	ACTAGAGTATGGTCCCCTACGATGATCCATTTTGACTAC	IGKV3-11	IGKJ5	IGKC	QQRSNWPIT	CAGCAGCGTAGCAACTGGCCGATCACC
clonotype667	IGHV4-61	IGHJ2	IGHG1	ARGNNYDSRYFDL	13	IGHD3-22	GCGAGAGGGAATAATTATGATAGTAGGTACTTCGATCTC	IGKV3-15	IGKJ1	IGKC	QQYNHWPWT	CAACAGTATAATCACTGGCCGTGGACG
clonotype668	IGHV1-2	IGHJ5	IGHA1	ARDQKGRIAATGTAGNWFDP	20	IGHD6-13	GCGAGAGATCAAAAGGGGCGTATAGCAGCAACTGGTACCGCGGGGAACTGGTTCGACCCC	IGKV1-39	IGKJ2	IGKC	QQTYSILMCT	CAACAGACTTATAGTATTCTTATGTGTACT
clonotype669	IGHV4-34	IGHJ6	IGHG1	ARGRSNVVATWGVVVASADMDV	22	IGHD5-12	GCGAGAGGCCGGAGTAATGTAGTGGCTACGTGGGGCGTTGTAGTTGCATCCGCCGACATGGACGTC	IGLV3-19	IGLJ1	IGLC1	YSRDSSGNHYV	TACTCCCGGGACAGCAGTGGTAACCATTATGTC
clonotype67	IGHV4-34	IGHJ6	IGHG1	VRGRQFLGSLLFTQGEDV	18	IGHD3-3	GTGAGAGGAAGGCAATTTTTGGGGTCGTTATTATTTACCCAAGGGGAGGACGTC	IGLV1-44	IGLJ3	IGLC3	AAWDDSLQWM	GCAGCATGGGATGACAGCCTGCAATGGATG
clonotype670	IGHV3-11	IGHJ2	IGHG1	ARGPVDQLLLYWYLDL	16	IGHD1-26	GCGAGAGGGCCCGTGGACCAGCTACTACTTTACTGGTACCTCGACCTC	IGKV1-39	IGKJ3	IGKC	QQSHRTPFT	CAACAGAGTCACAGGACCCCATTCACT
clonotype671	IGHV4-34	IGHJ3	IGHG2	ATRPRLHFLESLPLLAFDI	19	IGHD3-3	GCGACCCGCCCCAGGTTACACTTTTTGGAGTCGTTACCCCTTCTTGCTTTTGATATC	IGKV1-39	IGKJ1	IGKC	QQSYTTPWT	CAACAGAGTTACACTACCCCGTGGACG
clonotype672	IGHV4-4	IGHJ6	IGHG2	ARGYYDRSGLVYHYDYMDV	19	IGHD3-22	GCGAGAGGCTATTATGATAGGAGTGGTCTTGTCTACCATTACGACTACATGGACGTC	IGKV1-39	IGKJ4	IGKC	QQSYSTPLT	CAACAGAGTTACAGTACCCCGCTCACT
clonotype673	IGHV3-11	IGHJ3	IGHG1	ARGLSGTDIVYKDDAFDL	18	IGHD2-15	GCGCGAGGTCTGAGCGGGACCGATATTGTTTACAAAGACGATGCTTTTGATCTT	IGKV1-39	IGKJ2	IGKC	QQSYRSPYT	CAACAGAGTTACCGTTCCCCGTACACT
clonotype674	IGHV3-48	IGHJ3	IGHG3	ARDFSLVAVLSSDVFDI	17	IGHD2-15	GCGAGAGATTTTTCCTTAGTGGCGGTGTTAAGTTCTGATGTTTTTGATATC	IGKV1-12	IGKJ4	IGKC	QQAKSFPLT	CAACAGGCTAAGAGTTTCCCGCTCACG
clonotype675	IGHV2-5	IGHJ5	IGHM	GHRGGGKTGTISSWFDP	17	IGHD1-7	GGACACAGGGGGGGGGGCAAAACTGGAACTATTTCGTCCTGGTTCGACCCC	IGLV2-14	IGLJ2	IGLC2	SSYRSASTLV	AGTTCATATAGAAGTGCCAGCACTCTGGTA
clonotype676	IGHV1-2	IGHJ6	IGHG1	ARVRSASPGAVFYFYYYMDV	20	IGHD6-13	GCGCGAGTAAGGTCAGCATCACCTGGTGCGGTGTTCTACTTCTACTACTACATGGACGTC	IGLV1-51	IGLJ1	IGLC1	GTWDNSLSVSYV	GGAACATGGGATAACAGCCTGAGTGTCTCTTATGTC
clonotype678	IGHV3-30	IGHJ4	IGHG2	AKDAGIAARHGAFDY	15	IGHD6-6	GCGAAAGATGCCGGTATAGCAGCTCGGCACGGGGCATTTGACTAC	IGKV1-5	IGKJ1	IGKC	QQYDDYSWT	CAACAGTATGATGATTATTCGTGGACG
clonotype679	IGHV3-21	IGHJ6	IGHG1	ARDPGIAGILIDYYMDV	17	IGHD1-20	GCGAGAGATCCGGGTATAGCTGGAATACTAATCGACTACTACATGGACGTC	IGKV3-15	IGKJ1	IGKC	QQYDKWPPRT	CAGCAGTATGATAAGTGGCCTCCGAGGACG
clonotype68	IGHV4-34	IGHJ3	IGHG2	ARGRRYFGDLLYEATDGFDI	20	IGHD3-10	GCGAGAGGCCGTAGGTACTTCGGGGACTTATTATATGAGGCCACTGATGGTTTCGATATC	IGLV3-19	IGLJ2	IGLC2	NSRDSSGNHVI	AACTCCCGGGACAGCAGTGGCAACCATGTGATA
clonotype681	IGHV1-69	IGHJ3	IGHG3	ARGRLGYSRNWYLGNDAFDI	20	IGHD6-13	GCGAGAGGCCGACTAGGGTATAGCAGGAACTGGTACTTAGGAAATGATGCTTTTGATATC	IGKV1-9	IGKJ2	IGKC	QQLNTYPMFA	CAACAGCTTAACACTTACCCCATGTTCGCT
clonotype682	IGHV3-30	IGHJ6	IGHG3	AKQHIVPVSTTSMAGHYYYGMDV	23	IGHD2-21	GCGAAACAGCATATTGTTCCAGTATCAACTACTTCGATGGCGGGCCACTACTACTACGGTATGGACGTC	IGKV3-15	IGKJ5	IGKC	QQYNDWPIT	CAGCAGTATAATGACTGGCCGATCACC
clonotype683	IGHV3-30-3	IGHJ6	IGHG1	ARAGCNWNEVCYYYYGMDV	19	IGHD1-20	GCGAGAGCTGGATGTAACTGGAACGAAGTTTGCTACTACTACTACGGTATGGACGTC	IGLV1-44	IGLJ2	IGLC2	AAWDDSLNGVV	GCAGCGTGGGATGACAGCCTGAATGGCGTGGTA
clonotype684	IGHV3-43D	IGHJ4	IGHG1	VKDNDRLGYCSSASCLNKFYFDY	23	IGHD2-2	GTAAAAGATAACGATCGCCTAGGGTATTGTAGTAGCGCCAGCTGCCTGAATAAGTTCTACTTTGACTAC	IGLV3-10	IGLJ3	IGLC3	YSTDSSGHHRV	TACTCAACAGACAGCAGTGGTCATCACAGGGTG
clonotype685	IGHV3-66	IGHJ3	IGHG1	ASFRYYYDSSGLYYAPFGAFDI	22	IGHD3-22	GCGAGCTTTCGTTATTACTATGATAGTAGTGGTCTTTACTACGCTCCCTTTGGTGCTTTTGACATC	IGKV3-15	IGKJ4	IGKC	QQYDNWPPLT	CAGCAGTATGATAACTGGCCTCCGCTCACT
clonotype686	IGHV1-18	IGHJ3	IGHG1	ARGVQETVWGTSNEAFDV	18	IGHD3-16	GCGAGAGGCGTCCAAGAGACTGTTTGGGGGACCTCTAACGAGGCTTTTGATGTC	IGKV3-20	IGKJ1	IGKC	HQYGTSPWT	CACCAGTATGGTACCTCACCTTGGACG
clonotype689	IGHV4-39	IGHJ6	IGHG2	ARLTGPLQFLYYYYYMDV	18	IGHD3-3	GCGAGACTCACGGGTCCATTACAATTTTTATACTACTACTACTACATGGACGTC	IGLV2-14	IGLJ1	IGLC1	SSYTHSATLV	AGCTCATATACACACAGCGCCACTCTCGTC
clonotype69	IGHV4-34	IGHJ6	IGHG1	ARGPTRFLEWLLYTQYGMDV	20	IGHD3-3	GCGAGGGGCCCTACACGATTTTTGGAGTGGTTATTATATACCCAGTATGGTATGGACGTC	IGKV3-20	IGKJ2	IGKC	QHYDSSPYT	CAGCACTATGATAGCTCACCGTACACT
clonotype690	IGHV3-13	IGHJ3	IGHG2	VRAVFGQSAFDL	12	IGHD3-10	GTAAGAGCTGTTTTCGGCCAAAGTGCTTTTGATCTT	IGKV3-20	IGKJ4	IGKC	QQYGGPPLT	CAGCAGTATGGTGGCCCACCGCTCACT
clonotype691	IGHV4-59	IGHJ6	IGHG2	ARAPRGYSGRSYYYYGMDV	19	IGHD1-26	GCGAGAGCCCCTCGGGGGTATAGTGGCCGATCTTACTACTACTACGGTATGGACGTC	IGLV3-1	IGLJ3	IGLC2	QVLDSSTVV	CAGGTGTTGGACAGCTCCACTGTGGTG
clonotype692	IGHV3-21	IGHJ4	IGHG1	ARAPYYYDTSSSYFGSFDY	19	IGHD3-22	GCGAGAGCGCCCTATTACTATGATACTAGTAGTTCTTACTTTGGGTCGTTTGACTAC	IGLV2-11	IGLJ1	IGLC1	CSYAGTYYV	TGTTCATATGCAGGCACTTATTATGTC
clonotype693	IGHV1-18	IGHJ6	IGHG2	VRDVGMIHFYYMDV	14	IGHD3-16	GTAAGAGATGTGGGTATGATCCACTTCTACTACATGGACGTC	IGKV3-20	IGKJ2	IGKC	QQYGTSPRT	CAGCAGTATGGTACCTCACCTCGGACT
clonotype695	IGHV1-69	IGHJ5	IGHG1	AREGVRIEQMLYTELTWFDP	20	IGHD2-8	GCGCGAGAAGGCGTCCGTATTGAACAAATGTTGTATACTGAATTAACCTGGTTCGACCCC	IGLV2-23	IGLJ2	IGLC2	SSYGVRSTVV	TCCTCATATGGAGTTAGGAGTACCGTGGTA
clonotype696	IGHV4-39	IGHJ6	IGHD	ARAIGGGSYGLYYMDV	16	IGHD1-26	GCGAGAGCAATTGGTGGTGGGAGCTACGGGCTCTACTACATGGACGTC	IGLV3-1	IGLJ2	IGLC2	QAWDSSTAV	CAGGCGTGGGACAGCAGCACTGCGGTA
clonotype697	IGHV3-21	IGHJ6	IGHG1	ARVPFPDLLTGDYLLGYYYMDV	22	IGHD3-9	GCGAGAGTTCCCTTTCCCGATCTTTTGACTGGCGATTATCTGCTTGGCTACTACTACATGGACGTC	IGKV3-11	IGKJ4	IGKC	QQRDKWPLT	CAGCAGCGTGACAAGTGGCCGCTCACC
clonotype699	IGHV3-30-3	IGHJ4	IGHM	ARAAGYYDSSGYYGGGYFDY	20	IGHD3-22	GCGAGAGCTGCCGGGTACTATGATAGTAGTGGTTATTACGGTGGTGGCTACTTTGACTAC	IGKV1-8	IGKJ1	IGKC	QQYYSYPQT	CAACAGTATTATAGTTACCCTCAGACG
clonotype70	IGHV3-23	IGHJ4	IGHG1	ATDRGNNWSLLFDY	14	IGHD5-24	GCGACAGATAGGGGCAACAATTGGTCCCTCTTATTTGACTAC	IGKV4-1	IGKJ4	IGKC	QQYHTTPPA	CAGCAATATCATACTACTCCTCCGGCT
clonotype700	IGHV3-9	IGHJ3	IGHM	AKDRHFLWFGDLHAFDI	17	IGHD3-10	GCAAAAGATCGGCACTTTCTATGGTTCGGGGATCTACATGCTTTTGATATC	IGKV1-5	IGKJ2	IGKC	QQYNSYST	CAACAGTATAATAGTTATTCCACT
clonotype703	IGHV3-11	IGHJ4	IGHG1	AKEASGWDGMLVPSNPVFDL	20	IGHD3-10	GCAAAAGAGGCATCAGGTTGGGATGGTATGTTAGTCCCTTCTAATCCGGTCTTTGACTTG	IGLV3-21	IGLJ2	IGLC3	QVWHSLNDNVI	CAGGTGTGGCACAGTCTTAATGATAATGTGATA
clonotype704	IGHV3-7	IGHJ4	IGHG3	ARVRRRPNSSPTFDH	15	IGHD6-6	GCGAGAGTCCGGAGGAGACCGAACAGCTCGCCCACCTTTGACCAC	IGLV3-21	IGLJ3	IGLC2	QVWDGSSVQVV	CAGGTGTGGGATGGTAGTAGTGTTCAAGTGGTG
clonotype706	IGHV1-18	IGHJ5	IGHG1	ARTISMILLGWFDI	14	IGHD3-22	GCGAGGACTATTAGTATGATACTACTTGGCTGGTTCGATATC	IGKV3-20	IGKJ3	IGKC	QQYGSSVT	CAGCAGTATGGTAGCTCAGTCACT
clonotype707	IGHV3-21	IGHJ6	IGHG3	AREPGGAVSFGELLSGDYYYYYMDV	25	IGHD3-10	GCGAGAGAACCGGGGGGGGCCGTTTCGTTCGGGGAGTTATTATCCGGCGACTACTATTACTACTACATGGACGTC	IGLV2-14	IGLJ1	IGLC1	TSYRSSTTYV	ACCTCATATAGAAGCAGTACTACTTATGTC
clonotype708	IGHV3-30-3	IGHJ4	IGHD	ARVDPWELDILRGGFDY	17	IGHD3-9	GCGAGAGTAGACCCCTGGGAGCTTGATATTTTGAGAGGGGGATTTGACTAC	IGKV3-20	IGKJ1	IGKC	QQYGSSPWT	CAGCAGTATGGTAGCTCACCGTGGACG
clonotype709	IGHV3-11	IGHJ1	IGHG1	ARDAIEAGGLLHAAFFQD	18	IGHD6-13	GCGAGAGATGCGATAGAAGCAGGTGGTCTCCTACATGCTGCATTCTTCCAGGAC	IGKV3-15	IGKJ4	IGKC	QQYNHWPQLA	CAACAATATAATCACTGGCCTCAGCTCGCT
clonotype71	IGHV3-15	IGHJ4	IGHM	TTDKGRYCGGDCSLDY	16	IGHD2-21	ACCACAGATAAGGGACGATATTGTGGTGGTGACTGCTCGCTTGACTAC	IGLV2-14	IGLJ2	IGLC2	SSYTSSTTLV	TCCTCATATACAAGCAGTACAACTCTCGTA
clonotype710	IGHV3-11	IGHJ5	IGHM	ARDRWFGAYLGNWFDP	16	IGHD3-10	GCGAGAGATCGCTGGTTCGGGGCGTACCTCGGCAACTGGTTCGACCCC	IGLV1-51	IGLJ2	IGLC2	GTWDSSLSVGV	GGAACATGGGATAGCAGCCTGAGTGTTGGGGTA
clonotype713	IGHV4-59	IGHJ6	IGHG3	AGGPTIIGTSGTIVLTVTHMDV	22	IGHD6-13	GCGGGCGGACCCACGATTATAGGAACATCTGGTACGATTGTGCTGACCGTGACTCACATGGACGTC	IGLV1-44	IGLJ2	IGLC2	GTWDDSLTGPG	GGAACTTGGGATGACAGCCTGACTGGTCCGGGA
clonotype714	IGHV2-5	IGHJ4	IGHG1	AHSPSIVVAWGTPAPNPPYFDY	22	IGHD6-19	GCACACAGCCCTAGTATAGTAGTGGCCTGGGGGACCCCGGCCCCAAACCCACCGTACTTTGACTAC	IGLV1-40	IGLJ1	IGLC1	QSYDSRLRALYV	CAGTCCTATGACAGCAGACTGCGTGCCCTTTATGTC
clonotype715	IGHV4-39	IGHJ3	IGHG1	RVVLLLAADHDAFDV	15	IGHD2-15	CGTGTTGTTCTGCTCCTAGCTGCTGACCATGATGCTTTTGATGTC	IGKV1-17	IGKJ1	IGKC	LQHNGYPRT	CTACAGCATAATGGTTACCCTCGGACG
clonotype716	IGHV1-69	IGHJ4	IGHG3	AKDMGLVGDF	10	IGHD1-26	GCGAAAGATATGGGCCTAGTGGGTGACTTC	IGKV1-16	IGKJ2	IGKC	QQYNSYPFT	CAACAGTATAATAGTTACCCTTTCACT
clonotype717	IGHV5-51	IGHJ4	IGHG1	ARGHDFWRYYFDH	13	IGHD3-3	GCGAGAGGACACGATTTTTGGAGGTACTACTTTGACCAC	IGKV1-5	IGKJ1	IGKC	QQYNSYLA	CAACAGTATAATAGTTACCTGGCG
clonotype718	IGHV1-2	IGHJ4	IGHM	AKSRVRSSASTDC	13	IGHD2-2	GCGAAGTCCCGAGTGAGAAGTAGTGCCAGCACCGACTGC	IGKV1-39	IGKJ2	IGKC	QQSSFTPYA	CAACAGAGTTCCTTTACCCCGTACGCT
clonotype72	IGHV4-61	IGHJ6	IGHG1	ARAFRTYYYGMDV	13	N/A	GCGAGAGCCTTCAGAACCTACTACTACGGTATGGACGTC	IGLV3-21	IGLJ2	IGLC2	QVWDTINDHPVV	CAGGTGTGGGATACTATTAATGATCATCCTGTGGTC
clonotype720	IGHV1-24	IGHJ4	IGHA1	VAPFRKVKYHDILTGYYRGADY	22	IGHD3-9	GTAGCACCCTTCCGGAAGGTGAAATATCACGATATTTTGACTGGTTATTATAGGGGCGCGGACTAC	IGKV3-11	IGKJ1	IGKC	QQRRTWPWT	CAGCAGCGTCGCACCTGGCCTTGGACG
clonotype721	IGHV3-21	IGHJ3	IGHM	ARDGRNYDWGGNAFDI	16	IGHD3-16	GCGAGAGATGGGAGGAATTACGATTGGGGGGGCAATGCTTTTGATATC	IGLV2-11	IGLJ1	IGLC1	CSYAGSYTFYV	TGCTCATATGCAGGCAGCTACACTTTTTATGTC
clonotype722	IGHV4-59	IGHJ4	IGHM	ASTYDYSKYLFDS	13	IGHD4-11	GCGAGTACATATGACTACAGTAAATACCTTTTTGACTCT	IGKV4-1	IGKJ1	IGKC	LQYYSTPWT	CTGCAATATTATAGTACTCCGTGGACG
clonotype723	IGHV3-48	IGHJ5	IGHM	ARVLNPS	7	N/A	GCGAGAGTTTTAAATCCCTCC	IGKV1-39	IGKJ1	IGKC	QQSYSTPQWT	CAACAGAGTTACAGTACCCCTCAGTGGACG
clonotype724	IGHV4-4	IGHJ6	IGHG1	TRCEDRGGNYYFMDV	15	IGHD3-10	ACGAGATGTGAGGATCGGGGAGGGAACTACTACTTCATGGACGTC	IGKV2-28	IGKJ1	IGKC	MQSLQTLWT	ATGCAATCTCTACAAACTCTGTGGACG
clonotype726	IGHV1-69	IGHJ4	IGHG2	ARDQWELDSPALDY	14	IGHD1-26	GCGAGAGATCAGTGGGAGCTCGACTCGCCCGCCTTAGACTAC	IGKV2-28	IGKJ2	IGKC	MQALQTPYT	ATGCAAGCTCTACAAACCCCGTACACT
clonotype727	IGHV3-30	IGHJ1	IGHG1	AKASYSGDAGSILILATQYFQH	22	IGHD3-16	GCGAAAGCGTCCTACTCGGGGGATGCAGGTAGTATTCTGATCCTTGCGACACAATACTTCCAGCAC	IGLV3-21	IGLJ3	IGLC3	QVWHSTSDHLGV	CAGGTGTGGCATAGTACTAGTGATCATTTGGGGGTC
clonotype728	IGHV3-30-3	IGHJ4	IGHG3	AREGEGFHDYQLLSEDYYFGY	21	IGHD2-2	GCGCGAGAGGGAGAGGGATTTCACGACTACCAGCTGCTGTCCGAGGATTATTACTTTGGCTAC	IGLV2-8	IGLJ1	IGLC1	SSYAGRNTYV	AGCTCATATGCAGGCCGCAACACTTATGTC
clonotype729	IGHV4-34	IGHJ5	IGHG1	ARGLARGFGVRWFDP	15	IGHD3-10	GCGAGAGGCCTCGCTAGAGGGTTCGGGGTCCGCTGGTTCGACCCC	IGKV1-39	IGKJ2	IGKC	QQSYSTYT	CAACAGAGTTACAGTACGTACACT
clonotype730	IGHV3-21	IGHJ4	IGHG1	ARDRPWGYYDSSDFPTGNFDY	21	IGHD3-22	GCGAGAGATCGCCCTTGGGGTTACTATGATAGTAGTGACTTCCCGACGGGGAACTTTGACTAC	IGKV3-15	IGKJ4	IGKC	QQYNIWPLT	CAGCAGTATAATATCTGGCCTCTCACT
clonotype732	IGHV3-30	IGHJ4	IGHM	AKDDLEEWNNDSGDY	15	IGHD1/OR15-1a	GCGAAAGACGACCTAGAAGAGTGGAATAACGACTCGGGGGACTAC	IGKV3-11	IGKJ4	IGKC	QQRSNWPLT	CAGCAGCGTAGCAACTGGCCGCTCACT
clonotype733	IGHV1-18	IGHJ6	IGHG1	VRVTGMVYFYYMDV	14	IGHD1-20	GTGAGAGTAACTGGAATGGTCTACTTCTACTACATGGACGTC	IGKV3-20	IGKJ3	IGKC	QQYGTSPFT	CAGCAGTATGGTACCTCACCATTCACT
clonotype734	IGHV3-53	IGHJ6	IGHA1	ARIYYYYYGMDV	12	N/A	GCGAGGATTTATTACTACTACTATGGTATGGACGTC	IGKV1-27	IGKJ1	IGKC	QKYDSAPWT	CAAAAGTATGACAGTGCCCCTTGGACG
clonotype736	IGHV4-38-2	IGHJ4	IGHG3	TKYRVVTVSIRPDNFDS	17	IGHD3-10	ACGAAATATCGAGTCGTTACTGTGTCAATTCGACCGGACAACTTTGACTCA	IGKV3-11	IGKJ4	IGKC	QHRYSWPALT	CAACATCGTTACAGCTGGCCCGCGCTCACT
clonotype737	IGHV4-39	IGHJ4	IGHM	ACGYYSRGDF	10	IGHD3-22	GCCTGTGGTTATTACTCCCGCGGTGACTTC	IGKV3-20	IGKJ1	IGKC	QQYGSSPRT	CAGCAGTATGGGAGCTCACCTCGGACG
clonotype738	IGHV1-69	IGHJ3	IGHG1	ARPTEYSDSGGYLTTYNLEAFDI	23	IGHD3-22	GCGAGACCAACCGAATATTCTGATAGTGGTGGTTATCTTACGACTTATAACCTTGAAGCTTTTGATATC	IGKV3-20	IGKJ1	IGKC	QQYANSPLT	CAGCAGTATGCTAACTCACCTCTGACG
clonotype739	IGHV4-59	IGHJ4	IGHG1	ATYPTISGVLIQGYFDY	17	IGHD3-3	GCGACCTACCCTACGATTTCTGGAGTGCTCATACAAGGGTACTTTGACTAC	IGKV1-9	IGKJ5	IGKC	QQFNSYPT	CAACAGTTTAATAGTTACCCCACC
clonotype741	IGHV4-39	IGHJ4	IGHG1	ARGVVWGSYRYFEY	14	IGHD3-16	GCGAGAGGAGTCGTTTGGGGGAGTTATCGTTATTTTGAGTAT	IGKV1-39	IGKJ4	IGKC	QQSSYTPLT	CAACAGAGTTCCTATACCCCTCTGACT
clonotype742	IGHV3-23	IGHJ4	IGHM	AKGEWLVRLPYFDY	14	IGHD6-19	GCGAAAGGGGAGTGGCTGGTACGATTACCCTACTTTGACTAC	IGLV1-44	IGLJ2	IGLC2	AAWDDSLNGLV	GCAGCATGGGATGACAGCCTGAATGGCTTGGTA
clonotype744	IGHV1-69	IGHJ6	IGHG3	AREEHLWPDNFHYMDV	16	IGHD5-18	GCGAGAGAAGAACACCTATGGCCAGACAACTTCCACTACATGGACGTC	IGKV3-20	IGKJ2	IGKC	QQYGSSPPMYT	CAGCAGTATGGTAGCTCACCTCCGATGTACACT
clonotype745	IGHV3-11	IGHJ4	IGHG2	ARDKLVEDFVLLPVFDC	17	IGHD2-8	GCGAGAGATAAGCTGGTTGAGGATTTTGTACTATTACCGGTTTTTGACTGC	IGLV3-21	IGLJ2	IGLC2	QVWDSRRDHVV	CAGGTGTGGGATAGTCGTCGTGATCATGTGGTA
clonotype746	IGHV4-61	IGHJ6	IGHG1	ARCPLAGADDMFYYYYYMDV	20	IGHD4/OR15-4a	GCGAGATGTCCCTTAGCGGGTGCTGACGACATGTTCTACTACTACTACTACATGGACGTC	IGLV2-14	IGLJ2	IGLC3	SSYTLSGTVV	AGCTCATATACACTCAGCGGCACGGTGGTC
clonotype747	IGHV3-21	IGHJ6	IGHG3	ARDGLVQHGILTGYYEYYYMDV	22	IGHD3-9	GCGAGAGATGGGCTCGTGCAGCACGGTATTTTGACTGGTTATTATGAGTACTACTACATGGACGTC	IGKV3-15	IGKJ1	IGKC	QQYHSRRT	CAGCAGTATCATAGTCGGAGGACG
clonotype748	IGHV3-21	IGHJ3	IGHG1	ARDYFHSSGYLYFNAFDI	18	IGHD3-22	GCGAGAGATTATTTTCACAGTAGTGGTTATTTGTACTTTAATGCTTTTGATATC	IGKV3-15	IGKJ1	IGKC	QQYHKRPPWT	CAACAGTATCATAAGAGGCCTCCGTGGACG
clonotype75	IGHV3-30-3	IGHJ4	IGHG1	AREVRDDYIWGPYRYPDS	18	IGHD3-16	GCGAGAGAAGTCCGTGATGATTACATTTGGGGGCCTTATCGTTATCCGGACTCC	IGLV2-14	IGLJ2	IGLC3	SSYRSTTTLL	AGCTCATACAGAAGCACCACCACTCTGCTA
clonotype751	IGHV1-2	IGHJ3	IGHG1	ARDGAAATAGALDV	14	IGHD6-25	GCGAGAGATGGGGCAGCGGCAACTGCAGGCGCTTTGGATGTC	IGLV3-21	IGLJ3	IGLC3	QVWDSSPDHAL	CAGGTGTGGGATAGTAGTCCTGACCATGCGTTG
clonotype752	IGHV3-21	IGHJ4	IGHG2	VREAPRGITHFGLRDYFDQ	19	IGHD3/OR15-3a	GTAAGAGAGGCGCCCCGGGGAATTACTCACTTTGGACTCCGAGACTACTTTGACCAG	IGKV4-1	IGKJ4	IGKC	QQYYSSPLT	CAGCAATATTATAGTTCCCCTCTGACT
clonotype753	IGHV4-39	IGHJ4	IGHG1	ARIPVAFPWVDS	12	IGHD4-23	GCGAGAATTCCGGTGGCTTTTCCGTGGGTTGACTCC	IGLV3-25	IGLJ2	IGLC2	QSVDSIGTYVI	CAATCAGTAGACAGTATTGGTACTTATGTCATT
clonotype754	IGHV3-7	IGHJ4	IGHG2	ARDPGLSAAATVGHFDY	17	IGHD6-13	GCGAGAGATCCGGGTCTATCGGCAGCTGCTACGGTAGGCCACTTTGACTAC	IGKV3-15	IGKJ4	IGKC	QQYLTWPLT	CAGCAATATCTTACCTGGCCGCTCACT
clonotype755	IGHV3-30	IGHJ4	IGHG1	ARDRMYGRSLAAAGTPDY	18	IGHD6-13	GCGCGAGATCGGATGTATGGTAGGTCGCTAGCAGCGGCTGGTACGCCTGACTAC	IGLV3-21	IGLJ2	IGLC2	QVWDSSSDHVV	CAGGTGTGGGATAGTAGTAGTGATCATGTGGTA
clonotype756	IGHV4-61	IGHJ5	IGHG1	ARAFLILDRGCFDP	14	IGHD1-1	GCGAGAGCTTTTCTCATACTGGACCGCGGCTGCTTCGACCCC	IGLV3-1	IGLJ1	IGLC1	QAWDSSNYV	CAGGCGTGGGACAGCAGCAATTATGTC
clonotype757	IGHV3-9	IGHJ3	IGHM	AKDRIAAAYDAFDI	14	IGHD6-13	GCAAAAGATAGGATAGCAGCAGCCTATGATGCTTTTGATATC	IGKV1-39	IGKJ3	IGKC	QQSYSTPPIT	CAACAGAGTTACAGTACCCCTCCCATCACT
clonotype758	IGHV1-2	IGHJ5	IGHG2	AKSPREDYYAFWSGYYIGWFDP	22	IGHD3-3	GCGAAATCTCCAAGGGAGGACTATTACGCTTTTTGGAGTGGTTATTATATAGGGTGGTTCGACCCC	IGKV3-20	IGKJ5	IGKC	QQYGSSPIT	CAGCAGTATGGTAGCTCACCGATCACC
clonotype759	IGHV3-11	IGHJ6	IGHG2	AREGMRSGDLLYYYYMDV	18	IGHD3-10	GCGAGAGAAGGGATGAGGTCCGGGGACTTATTATACTACTACTACATGGACGTC	IGLV1-44	IGLJ1	IGLC1	AAWDDSLNGYV	GCAGCATGGGATGACAGCCTGAATGGTTATGTC
clonotype76	IGHV3-48	IGHJ4	IGHG3	ATSPHWEILLMYYFDH	16	IGHD3-10	GCGACATCGCCGCACTGGGAAATATTACTTATGTACTACTTTGACCAC	IGKV1D-12	IGKJ4	IGKC	QQANSFPLT	CAACAGGCTAACAGTTTCCCGCTCACT
clonotype761	IGHV3-23	IGHJ4	IGHM	AKDRGDGSGSYSYRGFDY	18	IGHD3-10	GCGAAAGACCGGGGCGATGGTTCGGGGAGTTATTCATATAGGGGTTTTGACTAC	IGKV3-15	IGKJ4	IGKC	QQYSNWPLT	CAGCAATATAGTAACTGGCCGCTCACT
clonotype762	IGHV1-69	IGHJ4	IGHG1	ARDTYYYGSGINRGDY	16	IGHD3-10	GCGAGAGATACGTATTACTATGGTTCGGGGATAAACCGGGGGGACTAC	IGKV2D-29	IGKJ2	IGKC	MQSIQPRYT	ATGCAAAGTATACAGCCTCGGTACACT
clonotype763	IGHV3-21	IGHJ3	IGHG2	TRDLTMDNLDGLLYAEVFDL	20	IGHD3-9	ACGAGAGATCTTACGATGGACAATCTTGACGGCTTATTATATGCTGAGGTTTTTGATCTT	IGKV3-15	IGKJ4	IGKC	QQYNSWPPLT	CAGCAGTATAATAGTTGGCCTCCGCTCACT
clonotype764	IGHV1-2	IGHJ4	IGHM	ARDYSARIDY	10	IGHD2-21	GCGAGAGATTATTCAGCACGGATTGACTAC	IGKV3-11	IGKJ4	IGKC	QQRSNWPPKLT	CAGCAGCGTAGCAACTGGCCTCCGAAGCTCACT
clonotype766	IGHV4-4	IGHJ3	IGHG1	ARGGPRIDSSGYFLTAHDAFDI	22	IGHD3-22	GCGAGAGGGGGGCCCCGCATCGATAGTAGTGGTTATTTCCTAACTGCCCATGATGCCTTTGATATC	IGKV3-15	IGKJ1	IGKC	QQYKNRPPWT	CAGCAGTATAAAAATCGGCCTCCGTGGACG
clonotype767	IGHV3-21	IGHJ6	IGHG2	ARDWGAWDIVVLPAAMDV	18	IGHD2-2	GCGAGAGATTGGGGAGCATGGGATATTGTAGTACTACCAGCTGCTATGGACGTC	IGLV1-44	IGLJ2	IGLC7	AAWDDSLNGVV	GCAGCATGGGATGACAGCCTGAATGGTGTGGTA
clonotype768	IGHV3-72	IGHJ6	IGHM	ARLTRGLGYAMDV	13	IGHD1-1	GCTAGACTTACAAGGGGATTGGGCTACGCCATGGACGTC	IGKV1-16	IGKJ5	IGKC	QQYSSYPIT	CAACAGTATAGTAGTTACCCGATCACC
clonotype769	IGHV3-23	IGHJ3	IGHG3	AKDRREYQLLIDAFDI	16	IGHD2-2	GCGAAGGATAGGCGGGAGTACCAGCTGCTAATTGATGCTTTTGATATC	IGKV1-NL1	IGKJ2	IGKC	QQSHSPPYT	CAACAGTCTCATAGTCCCCCGTACACT
clonotype77	IGHV1-69	IGHJ5	IGHG2	AGLIGPNDS	9	IGHD3-22	GCGGGTCTGATAGGCCCCAACGACTCC	IGKV1-16	IGKJ4	IGKC	QQYTTYPLT	CAACAGTATACTACTTACCCGCTCACT
clonotype770	IGHV1-18	IGHJ5	IGHG1	ARVISMILVGWFDT	14	IGHD3-22	GCGAGAGTCATAAGTATGATACTAGTGGGGTGGTTCGACACC	IGKV4-1	IGKJ4	IGKC	QQFYSSPLT	CAGCAATTTTATAGTAGTCCGCTCACT
clonotype771	IGHV3-15	IGHJ6	IGHM	TMQRVVVVPAATYYYYGMDV	20	IGHD2-2	ACCATGCAAAGGGTTGTAGTAGTACCAGCTGCTACTTACTACTACTACGGTATGGACGTC	IGKV1-39	IGKJ3	IGKC	QQSYSTPLT	CAACAGAGTTACAGTACCCCTCTCACT
clonotype772	IGHV5-51	IGHJ4	IGHG2	ATSTYYYDSYGYYPDY	16	IGHD3-22	GCGACCTCAACTTATTACTATGACAGTTATGGTTATTACCCTGACTAC	IGKV3-11	IGKJ1	IGKC	QQRSNWPPWT	CAGCAGCGTAGCAACTGGCCTCCGTGGACG
clonotype773	IGHV1-2	IGHJ4	IGHG3	ARGGSSVEVVISTHLDY	17	IGHD3-22	GCGAGAGGTGGCAGTTCGGTAGAGGTGGTTATTTCTACTCACCTTGACTAC	IGLV3-21	IGLJ2	IGLC2	QVWPSRPDHPV	CAGGTGTGGCCTAGTCGTCCTGACCATCCGGTA
clonotype774	IGHV4-4	IGHJ6	IGHD	AASGISGWYYYYMDV	15	IGHD6-19	GCGGCCAGCGGGATAAGTGGCTGGTACTACTACTACATGGACGTC	IGKV1-39	IGKJ4	IGKC	QQSYSTLT	CAACAGAGTTACAGTACCCTCACT
clonotype775	IGHV4-39	IGHJ4	IGHG1	ARDRRIQVWDGDFDY	15	IGHD5-18	GCGAGAGACCGTCGGATACAAGTATGGGACGGAGACTTTGACTAC	IGLV3-1	IGLJ3	IGLC2	QAWDSRSVV	CAGGCGTGGGACAGCAGAAGTGTGGTG
clonotype777	IGHV4-61	IGHJ6	IGHG3	ARATGDSDSMFFYYYYMDV	19	IGHD3-22	GCGAGAGCCACCGGTGATAGTGACTCGATGTTCTTCTACTACTACTACATGGACGTC	IGLV2-14	IGLJ2	IGLC2	SSYTTAGTVV	AGCTCATATACAACTGCCGGCACTGTGGTC
clonotype778	IGHV1-18	IGHJ3	IGHG1	ATGRFHDFWGGPDAFDI	17	IGHD3-3	GCGACTGGCCGTTTCCACGATTTTTGGGGTGGTCCAGATGCTTTTGATATC	IGKV1-NL1	IGKJ2	IGKC	QQYYTTPRT	CAACAGTATTATACTACCCCTCGTACT
clonotype779	IGHV5-51	IGHJ6	IGHA1	VRHGVCRSSSCYMPYYYYGMDV	22	IGHD2-2	GTGAGACATGGGGTTTGTCGTAGTAGCAGCTGCTATATGCCATACTACTACTACGGTATGGACGTC	IGLV1-40	IGLJ1	IGLC1	QSYDSSLSSPGV	CAGTCCTATGACAGCAGTCTGAGTAGTCCGGGTGTC
clonotype78	IGHV4-39	IGHJ4	IGHG1	ARDAPIGYCSSASCYTAFDS	20	IGHD2-2	GCGAGAGACGCCCCGATAGGATACTGTAGTAGTGCCAGCTGCTATACGGCCTTTGACTCC	IGKV1-39	IGKJ1	IGKC	QQSYSTPRT	CAACAGAGTTACAGTACCCCTCGGACG
clonotype780	IGHV1-69	IGHJ6	IGHG1	ASSRRITIFGVVSDSYYNFMDV	22	IGHD3-3	GCGAGTTCCCGCCGTATTACAATTTTTGGAGTGGTTTCCGACTCCTACTACAACTTCATGGACGTC	IGKV2D-29	IGKJ2	IGKC	MQTMQLSYT	ATGCAAACTATGCAGCTGTCGTACACT
clonotype781	IGHV3-21	IGHJ3	IGHG2	TRDLTMDNLDGLLYAEVFDL	20	IGHD2-8	ACGAGAGATCTGACGATGGACAATCTTGACGGCTTATTGTATGCTGAGGTTTTTGATCTT	IGKV3-15	IGKJ4	IGKC	QQYNSWPPLT	CAGCAGTATAATAGTTGGCCTCCGCTCACT
clonotype782	IGHV1-2	IGHJ4	IGHG2	ARVITYSLLIMYYFDS	16	IGHD4-11	GCGAGAGTAATTACCTACAGTCTTTTGATAATGTACTACTTTGACTCC	IGKV1D-12	IGKJ4	IGKC	QQANSFPLT	CAACAGGCTAACAGTTTCCCTCTCACT
clonotype783	IGHV2-5	IGHJ5	IGHG1	VRRPGITIFGVDTTDSYTWFDP	22	IGHD3-3	GTACGCAGGCCTGGTATTACGATTTTTGGAGTGGATACCACAGACTCCTACACTTGGTTCGACCCC	IGLV2-14	IGLJ2	IGLC2	SSYTKTNTLDVL	AGCTCATATACTAAGACCAACACTCTCGATGTCTTA
clonotype784	IGHV1-18	IGHJ6	IGHM	ARAIVVPAAIGGYGMDV	17	IGHD2-2	GCGAGAGCTATCGTAGTACCAGCTGCTATAGGGGGTTACGGTATGGACGTC	IGLV2-23	IGLJ1	IGLC1	CSYAGSYV	TGCTCATATGCAGGTAGTTATGTC
clonotype786	IGHV3-30	IGHJ4	IGHG1	ARGSSWTGIAVGY	13	IGHD6-19	GCGAGAGGCAGCAGCTGGACGGGTATAGCAGTGGGCTAC	IGKV1-5	IGKJ1	IGKC	QQYNGYWT	CAACAGTATAATGGGTATTGGACG
clonotype787	IGHV3-30	IGHJ5	IGHG2	ARVGDNSGYYLGVLYNWFDP	20	IGHD3-22	GCGAGAGTGGGCGATAATAGTGGTTATTACCTTGGGGTATTGTACAACTGGTTCGACCCC	IGKV1-39	IGKJ4	IGKC	QESYSTPLT	CAAGAGAGTTACAGTACCCCTCTCACT
clonotype788	IGHV4-39	IGHJ6	IGHG1	ARYRITISGPVDYGMDV	17	IGHD3-3	GCGAGATATCGGATTACGATTTCCGGACCGGTTGACTACGGTATGGACGTC	IGKV3-11	IGKJ4	IGKC	QQRSNWPRLT	CAGCAGCGTAGCAACTGGCCTAGGCTCACT
clonotype789	IGHV4-34	IGHJ4	IGHG4	ARAAVGDTISGILILTYYFDY	21	IGHD3-3	GCGAGAGCCGCGGTGGGGGATACGATTTCTGGAATACTTATTCTGACGTACTACTTTGACTAC	IGLV2-11	IGLJ2	IGLC2	CSYAGRYTVL	TGCTCATATGCAGGCAGGTACACTGTGCTA
clonotype79	IGHV3-11	IGHJ4	IGHG1	ARDLLESFLYSDRFFDY	17	IGHD3-3	GCGAGAGATCTTTTGGAGTCGTTTTTATATTCGGATCGGTTCTTTGACTAC	IGKV1-39	IGKJ4	IGKC	QQSYITPPLT	CAACAGAGTTACATTACCCCTCCGCTCACT
clonotype790	IGHV1-69	IGHJ6	IGHG1	VRDSPNRDPSKAYYYNGMDV	20	IGHD1-14	GTGAGAGATTCCCCGAACCGGGACCCATCAAAGGCATACTACTACAACGGTATGGACGTC	IGLV7-46	IGLJ2	IGLC2	LLSYAGARV	TTGCTCTCCTATGCTGGTGCCCGGGTT
clonotype791	IGHV5-51	IGHJ6	IGHG1	ARLGYCSSTSCYTPYYYYGMDV	22	IGHD2-2	GCGAGACTAGGATATTGTAGTAGTACCAGCTGCTATACCCCCTACTACTACTACGGTATGGACGTC	IGLV1-40	IGLJ7	IGLC7	QSYDNSLNGPYAV	CAGTCCTATGACAACAGCCTGAATGGTCCCTATGCTGTG
clonotype792	IGHV3-11	IGHJ6	IGHA1	ARDIAIFGVLLKPAGMDV	18	IGHD3-3	GCGAGAGATATTGCGATTTTTGGTGTGCTTCTTAAACCGGCCGGTATGGACGTC	IGKV3-20	IGKJ3	IGKC	QQYGTSPFT	CAGCAGTATGGTACCTCACCATTCACT
clonotype794	IGHV3-21	IGHJ3	IGHG1	ARDLQFLEGLLYVNAFDI	18	IGHD3-3	GCGAGAGACCTACAATTTTTGGAGGGCTTATTATACGTTAATGCTTTTGATATC	IGKV3-15	IGKJ5	IGKC	QQYNSWPPIT	CAGCAGTATAATAGCTGGCCTCCGATCACC
clonotype796	IGHV1-2	IGHJ4	IGHG1	ARVRHTTVEGAFGY	14	IGHD4-23	GCGAGAGTCCGCCATACTACGGTGGAGGGGGCCTTTGGCTAC	IGKV1-39	IGKJ3	IGKC	QQSYSTLGIT	CAACAGAGTTACAGTACCCTCGGGATCACT
clonotype798	IGHV3-48	IGHJ3	IGHG1	ARAGTRSNWFKHDAFDI	17	IGHD6-13	GCGAGAGCTGGCACACGCAGCAACTGGTTTAAACATGATGCTTTTGATATC	IGKV4-1	IGKJ2	IGKC	QQYYSTPRT	CAGCAATATTATAGTACTCCTCGGACG
clonotype8	IGHV4-59	IGHJ6	IGHG2	ARVEGISDEMFYYYHYMDV	19	IGHD1-14	GCGAGAGTTGAGGGTATAAGCGATGAGATGTTCTACTACTATCACTACATGGACGTC	IGLV2-14	IGLJ1	IGLC1	SSFTLSSTLV	AGCTCATTTACACTCAGCAGCACTCTCGTC
clonotype80	IGHV4-34	IGHJ5	IGHG1	ARGAVFPFGSSSGGWIDP	18	IGHD6-6	GCGAGAGGTGCAGTTTTTCCGTTTGGCAGCTCGTCCGGAGGTTGGATCGACCCC	IGKV4-1	IGKJ1	IGKC	QQYFSTPQT	CAGCAATATTTTAGTACTCCTCAGACG
clonotype800	IGHV3-48	IGHJ5	IGHG1	AREVRTALSP	10	IGHD2-21	GCGAGAGAAGTTAGGACTGCCTTAAGTCCC	IGKV1-39	IGKJ5	IGKC	QQSYSTPVT	CAACAGAGTTACAGTACCCCGGTCACC
clonotype801	IGHV1-18	IGHJ6	IGHG1	ARVMGMIHFYYMDV	14	IGHD2-8	GCGAGAGTAATGGGGATGATCCACTTCTACTACATGGACGTC	IGKV3-20	IGKJ2	IGKC	QQYGSSPYT	CAGCAGTATGGTAGCTCACCGTACACT
clonotype802	IGHV4-34	IGHJ4	IGHG1	ARGLRRWAQFHGGPPFDY	18	IGHD5-24	GCGCGAGGCCTCCGTAGATGGGCGCAATTTCATGGCGGCCCCCCCTTTGACTAC	IGKV1-6	IGKJ2	IGKC	LQVYNYPHT	CTACAAGTTTACAATTACCCTCACACT
clonotype803	IGHV3-21	IGHJ3	IGHG2	ARDTFRPGLLLPALDAFDI	19	IGHD3-10	GCGAGAGACACCTTTAGGCCCGGATTACTATTACCAGCCCTTGATGCTTTTGATATC	IGKV3D-20	IGKJ4	IGKC	QQYGSSPPLT	CAGCAGTATGGTAGCTCACCTCCACTCACT
clonotype804	IGHV4-61	IGHJ6	IGHG2	ARVRGETTSMFFFYYYMDV	19	IGHD3-10	GCGAGAGTTCGGGGGGAGACTACATCGATGTTCTTCTTCTACTACTACATGGACGTC	IGLV2-14	IGLJ3	IGLC2	SSFTYTSSIA	AGCTCATTTACATACACCAGCTCTATCGCG
clonotype805	IGHV1-2	IGHJ4	IGHG1	ARGPAMIGVLPTALGFSEDY	20	IGHD2-2	GCGAGAGGCCCGGCAATGATTGGAGTACTACCAACTGCTTTGGGGTTTTCCGAAGACTAC	IGLV1-44	IGLJ2	IGLC2	AAWDDSLNGPV	GCAGCATGGGATGACAGCCTGAATGGTCCGGTA
clonotype806	IGHV3-64	IGHJ4	IGHG1	AREVMITIGGLIVEENYFDF	20	IGHD3-16	GCGAGAGAGGTAATGATTACGATTGGGGGCCTTATCGTCGAAGAGAATTACTTTGACTTC	IGKV1-9	IGKJ2	IGKC	QQLNRHPFT	CAACAGCTTAATAGGCACCCGTTCACG
clonotype808	IGHV3-21	IGHJ6	IGHG2	ARLQVFGAVQYGLDV	15	IGHD3-3	GCGAGACTTCAGGTTTTTGGAGCGGTACAGTATGGTTTAGACGTC	IGKV2-28	IGKJ2	IGKC	MQVLQKGT	ATGCAAGTTCTACAAAAGGGCACT
clonotype809	IGHV3-21	IGHJ3	IGHG1	ARVITIFGVLFQGAFDI	17	IGHD3-3	GCGCGAGTCATTACAATTTTTGGAGTGCTTTTCCAAGGGGCTTTTGATATC	IGKV3-20	IGKJ2	IGKC	QQYGSSPYT	CAGCAGTATGGTAGCTCACCGTACACT
clonotype81	IGHV3-66	IGHJ4	IGHG1	ARVPSMLWWYFDY	13	IGHD2-21	GCGAGAGTTCCTAGCATGTTGTGGTGGTACTTTGACTAC	IGLV3-25	IGLJ2	IGLC2	QSGDNSGAYVL	CAATCAGGAGACAATAGTGGTGCTTATGTGCTT
clonotype810	IGHV4-39	IGHJ5	IGHG2	ARDRSGWYWGWFDT	14	IGHD6-19	GCGAGAGATAGGAGTGGCTGGTATTGGGGCTGGTTCGACACG	IGLV8-61	IGLJ2	IGLC2	VLYMGSGISA	GTTCTATATATGGGTAGTGGCATTTCGGCA
clonotype812	IGHV3-48	IGHJ4	IGHA1	ATDGGFFARE	10	IGHD3-3	GCGACAGACGGGGGATTTTTTGCGCGGGAG	IGLV3-21	IGLJ3	IGLC3	QVWDTNSEQWV	CAGGTGTGGGATACTAATAGTGAACAGTGGGTG
clonotype813	IGHV1-46	IGHJ3	IGHG1	ARDQSFGVLTLGDAFDI	17	IGHD3-3	GCGAGAGATCAATCTTTTGGAGTGCTTACCCTAGGTGATGCTTTTGATATC	IGLV2-8	IGLJ2	IGLC2	SSYAGSNHLV	AGCTCATATGCAGGCAGCAACCATTTGGTA
clonotype815	IGHV4-4	IGHJ6	IGHD	ARDFSKLVDFFDGANYYYYYYMDV	24	IGHD6-6	GCGAGAGATTTTAGTAAGCTCGTCGATTTCTTCGACGGGGCAAATTACTACTACTACTACTACATGGACGTC	IGKV1-39	IGKJ5	IGKC	QQSYSTLT	CAACAGAGTTACAGTACCCTCACC
clonotype816	IGHV3-7	IGHJ4	IGHG1	VRDQYGFQQLSLIGPLDY	18	IGHD6-13	GTGAGAGATCAATATGGATTCCAGCAGCTCTCCTTGATCGGCCCCCTTGACTAC	IGKV3-15	IGKJ1	IGKC	QQYNNWPPRT	CAGCAGTATAATAACTGGCCTCCGAGGACG
clonotype819	IGHV1-2	IGHJ3	IGHG1	AREFFGSRANDAFDI	15	IGHD3-10	GCGAGAGAGTTTTTTGGTTCGAGGGCCAATGATGCTTTTGATATC	IGLV1-44	IGLJ2	IGLC3	SAWDDSLNGPV	TCAGCATGGGATGACAGCCTGAATGGTCCGGTC
clonotype820	IGHV1-69	IGHJ3	IGHG2	AREAHVLAADGAGAGHSFDI	20	IGHD6-13	GCGAGAGAGGCCCATGTGTTGGCAGCAGATGGTGCGGGTGCGGGTCATAGTTTTGATATC	IGKV3-20	IGKJ1	IGKC	QQFGSSPTWT	CAGCAGTTTGGTAGCTCACCCACGTGGACG
clonotype824	IGHV3-11	IGHJ3	IGHG1	AKGGIDI	7	IGHD3-16	GCGAAGGGGGGGATTGATATC	IGKV3-20	IGKJ2	IGKC	HQYGSSPYT	CACCAGTATGGTAGCTCACCGTACACT
clonotype825	IGHV1-46	IGHJ4	IGHG3	ARSIGQVEFFDY	12	IGHD2/OR15-2a	GCGAGATCAATAGGGCAGGTCGAGTTTTTTGACTAC	IGKV2D-30	IGKJ1	IGKC	MQGTHWPPWT	ATGCAAGGTACACACTGGCCTCCGTGGACG
clonotype827	IGHV3-21	IGHJ4	IGHG1	ARDGITISGVLIQEGLHDY	19	IGHD3-3	GCGAGAGACGGGATTACAATTTCTGGAGTGCTTATTCAGGAGGGCCTACATGACTAC	IGKV3-20	IGKJ2	IGKC	QQYGSSHPYT	CAGCAGTATGGTAGCTCACACCCGTACACT
clonotype829	IGHV4-34	IGHJ5	IGHG3	ARRNRGVFIRWFDP	14	IGHD3-16	GCGAGAAGGAATCGGGGGGTGTTTATCAGGTGGTTCGACCCC	IGKV3-20	IGKJ2	IGKC	QLYDGSMYT	CAGCTGTATGATGGCTCTATGTACACT
clonotype83	IGHV1-8	IGHJ4	IGHM	ARHKMVLGYYFDY	13	IGHD5-24	GCGAGACACAAGATGGTATTGGGTTACTACTTTGACTAC	IGLV3-1	IGLJ2	IGLC2	QAWDSSTVV	CAGGCGTGGGACAGCAGCACTGTGGTA
clonotype830	IGHV4-38-2	IGHJ4	IGHG1	ARDSPLVVVSAANSGLFDS	19	IGHD2-2	GCGAGAGATAGTCCCCTTGTAGTAGTATCAGCTGCTAATTCTGGCCTCTTTGACTCC	IGKV1-NL1	IGKJ1	IGKC	QQYYSTPWT	CAACAGTATTATAGTACCCCGTGGACG
clonotype832	IGHV1-69-2	IGHJ4	IGHG1	ATEGKLRILRLYYFDY	16	IGHD2-15	GCAACGGAAGGAAAGTTGAGGATATTAAGACTGTACTACTTTGACTAC	IGLV2-14	IGLJ2	IGLC2	SSYTSTNMV	AGCTCATATACAAGCACCAATATGGTA
clonotype833	IGHV3-21	IGHJ4	IGHG3	VREAPRGITSFGLRDYFDH	19	IGHD3/OR15-3a	GTGAGAGAGGCGCCCCGGGGTATTACATCTTTTGGACTCCGAGACTACTTTGACCAC	IGKV4-1	IGKJ4	IGKC	QQYFTTPLT	CAGCAATATTTTACTACCCCTCTCACT
clonotype834	IGHV4-59	IGHJ5	IGHG2	ARVQLLLSFGELSLGEVRFDP	21	IGHD3-10	GCGAGAGTCCAATTATTACTATCGTTCGGGGAGTTATCGTTGGGGGAGGTCAGGTTCGACCCC	IGLV1-47	IGLJ2	IGLC3	ATWDDSLSGPV	GCAACATGGGATGACAGCCTGAGTGGCCCGGTA
clonotype836	IGHV3-23	IGHJ6	IGHD	AKDSAQTRIFELLIRHSGLDV	21	IGHD3/OR15-3a	GCGAAAGATTCGGCTCAGACTCGCATTTTTGAACTACTTATTAGACACAGCGGTTTGGACGTC	IGLV3-21	IGLJ1	IGLC1	QVWDNNSDQYV	CAGGTGTGGGATAATAATAGTGATCAATATGTC
clonotype837	IGHV1-69	IGHJ3	IGHG1	ATLLGYSRSSPLTMVAEVFDI	21	IGHD4-11	GCGACTTTGTTAGGCTACAGTAGGTCTTCTCCTCTGACGATGGTCGCCGAAGTTTTTGATATC	IGLV3-21	IGLJ2	IGLC2	QVWDSSSDHVV	CAGGTGTGGGATAGTAGTAGTGATCATGTGGTA
clonotype839	IGHV2-5	IGHJ4	IGHG1	GYFYDTRGHGVYFDY	15	IGHD3-22	GGCTATTTCTATGATACTCGTGGTCATGGAGTGTACTTTGACTAC	IGKV1D-12	IGKJ5	IGKC	QQAKSYPIT	CAACAGGCTAAAAGTTACCCGATCACC
clonotype84	IGHV1-2	IGHJ5	IGHG1	TRLPISSMILVGPHDNWFDP	20	IGHD3-22	ACGAGACTGCCGATTAGTAGTATGATACTCGTGGGTCCCCATGATAACTGGTTCGACCCC	IGKV1-39	IGKJ3	IGKC	QQSYNLPIT	CAACAGAGTTACAATCTCCCCATCACT
clonotype841	IGHV3-21	IGHJ2	IGHG1	ARDLGDDILHRAYFDL	16	IGHD3-16	GCGAGAGATCTGGGGGATGATATCCTCCATCGCGCATACTTCGATCTC	IGKV3D-20	IGKJ1	IGKC	QQYGRSPWT	CAGCAATATGGTAGGTCACCGTGGACG
clonotype842	IGHV3-49	IGHJ3	IGHG1	TRTWIQLWYDAFDV	14	IGHD5-18	ACTAGAACGTGGATACAGCTATGGTATGATGCTTTTGATGTC	IGLV3-19	IGLJ2	IGLC2	NSRDSSGNHVL	AACTCCCGGGACAGCAGTGGAAACCATGTCCTA
clonotype843	IGHV6-1	IGHJ6	IGHA1	ARNPVECIEVAGLECGAFHYYGMDV	25	IGHD6-19	GCAAGAAATCCTGTGGAATGTATAGAAGTGGCTGGTTTGGAGTGCGGTGCCTTCCACTATTACGGTATGGACGTC	IGLV3-21	IGLJ1	IGLC1	QVWHTRNDHYV	CAAGTATGGCATACTAGGAATGATCATTATGTC
clonotype844	IGHV5-51	IGHJ6	IGHG2	ARVAGFFVSAYHMDV	15	IGHD6-19	GCGAGAGTGGCGGGTTTCTTCGTTTCGGCCTACCATATGGACGTC	IGLV1-51	IGLJ3	IGLC3	GTWDSSLSARWV	GGAACATGGGATAGCAGCCTGAGTGCTCGTTGGGTT
clonotype845	IGHV4-30-4	IGHJ4	IGHG1	ARGVSTIIFAELDY	14	IGHD2/OR15-2a	GCCAGAGGAGTTAGTACTATTATATTTGCGGAACTTGACTAC	IGKV3-15	IGKJ4	IGKC	QQYDDWRGLT	CAGCAGTATGATGACTGGCGGGGCCTCACT
clonotype847	IGHV3-23	IGHJ3	IGHG1	AKDSVWGAFHV	11	IGHD3-16	GCGAAAGACTCAGTCTGGGGGGCTTTTCATGTC	IGKV1-33	IGKJ1	IGKC	QQYTDLPWT	CAACAATATACTGATCTCCCGTGGACG
clonotype848	IGHV4-39	IGHJ2	IGHG1	ARDPDTAMVKDWYFDL	16	IGHD5-18	GCGAGAGATCCGGACACAGCGATGGTTAAAGACTGGTACTTCGATCTC	IGLV3-1	IGLJ2	IGLC2	QAWDSRSVV	CAGGCGTGGGACAGTAGGTCTGTGGTT
clonotype849	IGHV1-46	IGHJ6	IGHG2	SRGQYISSAYYHGMDV	16	IGHD6-6	TCGAGAGGCCAGTACATCAGCTCGGCATACTACCACGGAATGGACGTC	IGKV2-28	IGKJ2	IGKC	MQALQIPRT	ATGCAAGCTCTACAAATTCCTCGGACT
clonotype85	IGHV5-51	IGHJ3	IGHM	ARGANYYDSSGYWGGAFDI	19	IGHD3-22	GCGAGAGGGGCTAATTACTATGATAGTAGTGGTTATTGGGGTGGAGCTTTTGATATC	IGKV3-20	IGKJ2	IGKC	QQYGSSPGT	CAGCAGTATGGTAGCTCACCGGGTACT
clonotype850	IGHV4-30-4	IGHJ6	IGHG1	VRDVSARVPPLFYYYGMDL	19	IGHD6-6	GTCAGAGATGTATCAGCTCGTGTCCCGCCCCTCTTCTATTACTACGGTATGGACCTC	IGLV1-44	IGLJ1	IGLC1	AAWDDSQNAYA	GCCGCATGGGATGACAGCCAGAATGCTTATGCC
clonotype851	IGHV4-34	IGHJ4	IGHG1	ARGGRYFDPLLYTDPYFDY	19	IGHD3-9	GCCCGAGGGGGACGATATTTTGACCCCTTATTATATACAGACCCCTACTTTGACTAC	IGLV1-51	IGLJ1	IGLC1	GTWDSSSLNYV	GGTACATGGGATAGCAGCAGCCTTAATTATGTC
clonotype852	IGHV3-43	IGHJ6	IGHM	AKDRALLWFGELGAGGMDV	19	IGHD3-10	GCAAAAGATAGGGCGTTACTATGGTTCGGGGAGTTAGGGGCGGGCGGTATGGACGTC	IGKV3-11	IGKJ4	IGKC	QQRSNWPLT	CAGCAGCGTAGCAACTGGCCGCTCACT
clonotype853	IGHV1-18	IGHJ5	IGHG1	VRGGTMINVGWFDS	14	IGHD3-16	GTGAGAGGGGGCACTATGATTAATGTCGGGTGGTTCGACTCC	IGKV3-20	IGKJ5	IGKC	QQYDSPQVT	CAGCAGTATGATTCACCTCAGGTCACC
clonotype854	IGHV1-2	IGHJ3	IGHG2	ARGANTLELLLGPNDETFNI	20	IGHD3-3	GCGAGAGGCGCGAATACTTTGGAGTTGTTGTTGGGCCCTAACGATGAAACTTTTAATATC	IGKV1-39	IGKJ2	IGKC	QQSYRTPYT	CAACAGAGCTATAGGACCCCGTACACT
clonotype856	IGHV4-39	IGHJ4	IGHM	ATALPGPTVTND	12	IGHD4-17	GCGACAGCCCTCCCGGGTCCTACGGTGACCAACGAC	IGLV4-69	IGLJ2	IGLC2	QTWGTGIVV	CAGACCTGGGGCACTGGCATTGTGGTA
clonotype857	IGHV1-69	IGHJ3	IGHG1	ATYYYHSSGYFEEAFDI	17	IGHD3-22	GCGACCTATTACTATCATAGCAGTGGTTATTTCGAAGAAGCTTTTGATATC	IGKV3-15	IGKJ1	IGKC	QQYNNWPPWT	CAGCAGTATAATAACTGGCCTCCGTGGACG
clonotype858	IGHV3-21	IGHJ6	IGHG1	ARVMYFDSSAYLIPASYYMDV	21	IGHD3-22	GCGAGAGTGATGTACTTTGATAGTAGTGCTTACCTAATACCCGCCTCCTACTACATGGACGTC	IGLV3-21	IGLJ1	IGLC1	QVWHRRSEHYV	CAGGTGTGGCATCGGAGGAGTGAACATTATGTC
clonotype859	IGHV1-69	IGHJ4	IGHG1	ARDLGTPGGSE	11	IGHD7-27	GCGAGAGATCTGGGGACCCCGGGGGGGTCGGAA	IGKV1-16	IGKJ4	IGKC	LHFYTTPPLN	CTACATTTTTATACAACCCCTCCTCTCAAT
clonotype861	IGHV3-30	IGHJ6	IGHA1	VRGGDLVVPPGDRSDYHGMDV	21	IGHD2-2	GTGAGAGGAGGAGATCTTGTAGTACCACCAGGCGATCGGTCGGACTACCACGGTATGGACGTC	IGKV1-17	IGKJ1	IGKC	LQHNTYPWT	CTACAACATAATACTTACCCGTGGACG
clonotype862	IGHV3-11	IGHJ6	IGHG1	ARGDLETTFYYYSGLDV	17	IGHD1-1	GCGAGAGGGGACCTGGAAACGACTTTCTACTACTACTCCGGTCTGGACGTC	IGKV1-12	IGKJ2	IGKC	QQANSFPHT	CAACAGGCCAATAGTTTCCCTCACACT
clonotype863	IGHV3-66	IGHJ6	IGHG1	ARIYFYYNGMDV	12	N/A	GCGAGGATTTACTTCTACTACAACGGTATGGACGTC	IGKV3-20	IGKJ2	IGKC	QQYTFSPPYT	CAGCAGTACACTTTCTCACCTCCGTACACT
clonotype865	IGHV3-11	IGHJ6	IGHG1	ARDVRPPELLIWGADSQVMDV	21	IGHD3-16	GCGAGAGATGTTCGCCCCCCAGAACTTCTTATTTGGGGTGCCGACTCGCAAGTTATGGACGTC	IGKV1-39	IGKJ2	IGKC	QQSYKTPYT	CAACAGAGTTACAAAACCCCGTACACT
clonotype866	IGHV1-69	IGHJ6	IGHG3	AATVFGVIVEPFFYMDV	17	IGHD3-3	GCGGCGACAGTTTTTGGAGTGATTGTTGAACCCTTCTTCTACATGGACGTC	IGKV3-20	IGKJ3	IGKC	QQYGSSPGIT	CAGCAGTATGGTAGCTCACCTGGGATCACT
clonotype867	IGHV1-2	IGHJ4	IGHG2	ASSQWLVGNDY	11	IGHD6-19	GCGAGTTCTCAGTGGCTGGTGGGGAATGACTAC	IGLV1-44	IGLJ1	IGLC1	AAWDDSLNGV	GCAGCATGGGATGACAGCCTGAATGGGGTC
clonotype868	IGHV3-43	IGHJ6	IGHG2	AKDILRRDLYSSWRYYFHGMDA	22	IGHD6-6	GCAAAAGATATTCTCCGCCGGGACCTTTATAGCAGCTGGCGATACTACTTCCACGGTATGGACGCC	IGKV2D-29	IGKJ2	IGKC	MQSLHLPPT	ATGCAAAGTCTACATCTTCCTCCCACT
clonotype869	IGHV3-48	IGHJ6	IGHG1	ARDAGYSDEIYYQIYMDV	18	IGHD4-17	GCGAGAGATGCCGGCTACAGTGACGAAATTTACTACCAAATTTACATGGACGTC	IGKV1D-12	IGKJ4	IGKC	QQANSFPLT	CAACAGGCTAACAGTTTCCCTCTCACT
clonotype87	IGHV3-23	IGHJ4	IGHG1	ARDWRSDDIVILPNFWGDY	19	IGHD2-2	GCGAGAGATTGGAGATCGGACGATATTGTAATACTACCAAACTTCTGGGGTGACTAC	IGKV3-11	IGKJ5	IGKC	QHRSNWPLIT	CAGCACCGTAGCAACTGGCCTCTTATCACC
clonotype871	IGHV1-69	IGHJ5	IGHG1	ARDIRWYDTSGLSRDRSDP	19	IGHD3-22	GCGAGAGACATTCGGTGGTATGATACTAGTGGACTCTCTAGGGACAGGTCCGACCCC	IGLV2-11	IGLJ1	IGLC1	CSYVGSYIFV	TGCTCATATGTAGGCAGTTATATTTTCGTC
clonotype873	IGHV3-11	IGHJ6	IGHA1	AGGKDILASAMLYSYYYGMDV	21	IGHD2-15	GCGGGGGGGAAGGATATACTCGCCAGCGCGATGCTTTACTCCTACTACTACGGTATGGACGTC	IGKV1-39	IGKJ1	IGKC	QQCYSNLWT	CAACAGTGTTACAGTAACCTTTGGACG
clonotype875	IGHV3-7	IGHJ5	IGHM	AGGIGWTYDS	10	IGHD3-16	GCGGGAGGTATTGGCTGGACTTATGATTCC	IGKV4-1	IGKJ4	IGKC	QQYYGAPLT	CAACAATACTATGGTGCTCCACTGACT
clonotype876	IGHV4-34	IGHJ4	IGHG2	ARKLLRGGNYGDFGS	15	IGHD4-17	GCGAGAAAACTCCTGCGTGGAGGCAACTACGGCGACTTTGGCTCC	IGKV2-28	IGKJ2	IGKC	MQALQTPYT	ATGCAAGCTCTACAAACTCCGTACACT
clonotype877	IGHV5-51	IGHJ3	IGHG1	AIPRLGPTTNWGSSWYEGVFDV	22	IGHD6-13	GCGATTCCCCGACTAGGACCAACGACAAATTGGGGCAGCAGCTGGTACGAGGGAGTTTTTGATGTC	IGKV3-20	IGKJ3	IGKC	QQYGRSPLFT	CAGCAGTATGGTCGCTCACCTCTATTCACT
clonotype878	IGHV2-5	IGHJ6	IGHG3	AHMLRGQWLAYYFYYMDV	18	IGHD6-19	GCACACATGCTTAGAGGCCAGTGGCTGGCTTACTACTTCTACTACATGGACGTC	IGLV2-11	IGLJ2	IGLC2	SSYADSYTFV	TCCTCATATGCAGACAGCTACACTTTCGTA
clonotype88	IGHV3-23	IGHJ4	IGHG1	AACGPYYDFWSGKSPWEY	18	IGHD3-3	GCGGCTTGCGGGCCGTATTACGATTTTTGGAGTGGCAAATCTCCCTGGGAGTAC	IGKV3-20	IGKJ1	IGKC	QQYGTSPS	CAGCAGTATGGCACCTCACCGTCG
clonotype880	IGHV5-51	IGHJ4	IGHG1	VRLRWYVVPTSLSHYDY	17	IGHD2-15	GTGAGACTCAGGTGGTATGTCGTACCAACTTCTCTGAGCCATTATGACTAC	IGKV2-24	IGKJ2	IGKC	MQTTQSHT	ATGCAAACTACACAGTCTCACACT
clonotype881	IGHV4-61	IGHJ4	IGHG2	ARSYYDRSGYYWGFDY	16	IGHD3-22	GCGAGGAGTTACTATGATCGTAGTGGTTATTACTGGGGCTTTGACTAC	IGLV3-25	IGLJ2	IGLC2	QSADSSGSYVV	CAATCAGCAGACAGCAGTGGTTCTTATGTGGTA
clonotype882	IGHV4-34	IGHJ4	IGHG1	ARGEYTYRFLVLVGVFDY	18	IGHD5-18	GCGAGAGGCGAATACACCTATCGTTTCCTTGTTCTGGTCGGGGTCTTTGACTAC	IGKV1-17	IGKJ1	IGKC	LQHNSYPWT	CTACAGCATAATAGTTACCCTTGGACG
clonotype884	IGHV1-2	IGHJ4	IGHG1	ARVRHTAVEGAFGY	14	IGHD2-21	GCGAGAGTCCGCCATACTGCGGTGGAGGGGGCCTTTGGCTAC	IGKV1-39	IGKJ3	IGKC	QQSYSTLEIT	CAACAGAGTTACAGTACCCTCGAGATCACT
clonotype885	IGHV4-61	IGHJ4	IGHG1	ARDRLLQPLDY	11	IGHD3-22	GCGAGAGATCGTTTACTACAACCGCTTGACTAC	IGKV1-17	IGKJ1	IGKC	LQHNDYPRT	CTACAACATAATGATTACCCTCGGACG
clonotype886	IGHV4-59	IGHJ5	IGHM	AASSTGRFRA	10	IGHD1-1	GCGGCTTCAAGCACTGGCCGGTTTCGCGCC	IGLV2-14	IGLJ1	IGLC1	SSKTASDTYV	AGCTCAAAAACAGCCAGCGACACTTATGTC
clonotype887	IGHV4-4	IGHJ3	IGHG3	AREECRIEGELVVPSGCGFDI	21	IGHD1-26	GCGAGAGAAGAATGTCGAATAGAGGGGGAGCTAGTAGTGCCGTCGGGTTGTGGTTTTGATATC	IGKV3-20	IGKJ2	IGKC	QQFGSSPLYT	CAGCAGTTTGGTAGCTCACCTCTGTACACT
clonotype888	IGHV4-39	IGHJ4	IGHG1	AGGLMVRGVIISTFFDY	17	IGHD3-10	GCGGGAGGTCTTATGGTTCGGGGAGTTATTATATCGACTTTCTTTGACTAC	IGLV1-44	IGLJ2	IGLC2	ATWDDSLNGPV	GCAACATGGGATGACAGCCTGAATGGTCCGGTA
clonotype889	IGHV4-34	IGHJ4	IGHA1	ARFLRTTGTFDY	12	IGHD1-1	GCGAGATTTCTCCGTACAACTGGAACGTTTGACTAC	IGLV1-51	IGLJ3	IGLC3	GTWDNSLVKV	GGAACATGGGATAACAGCCTTGTAAAGGTG
clonotype89	IGHV4-59	IGHJ4	IGHG1	ARGVIPPQLLWIQLWFDY	18	IGHD5-18	GCGAGAGGGGTGATTCCCCCCCAGCTTCTGTGGATACAATTATGGTTTGACTAC	IGKV3-20	IGKJ4	IGKC	QQYGSLTVT	CAGCAATATGGTAGCTTAACGGTCACT
clonotype890	IGHV3-30	IGHJ5	IGHG2	AKKPTDLEWLPSGWFDP	17	IGHD3-3	GCGAAAAAACCGACCGATTTGGAGTGGTTACCCAGTGGGTGGTTCGACCCC	IGKV3-15	IGKJ3	IGKC	QQYNNWPPIT	CAGCAGTATAATAACTGGCCTCCAATCACT
clonotype891	IGHV4-61	IGHJ5	IGHG1	TRDGCSNGVCLNWFDP	16	IGHD2-8	ACGAGAGATGGTTGTAGTAATGGCGTATGCTTGAACTGGTTCGACCCC	IGKV1-12	IGKJ4	IGKC	QQANSFPFT	CAACAGGCTAACAGTTTCCCCTTCACT
clonotype892	IGHV3-73	IGHJ4	IGHM	IAMMTVAVKDLFY	13	IGHD2-15	ATCGCGATGATGACTGTAGCGGTAAAGGACCTGTTCTAC	IGKV4-1	IGKJ1	IGKC	QQYYNTPWT	CAGCAGTATTATAATACTCCGTGGACG
clonotype893	IGHV1-69	IGHJ3	IGHG1	ATEQSVHDAFDI	12	IGHD5-24	GCGACAGAACAATCCGTCCATGATGCTTTTGATATC	IGLV2-14	IGLJ1	IGLC1	SSYTSSSSYV	AGCTCATATACAAGCAGCAGCTCTTATGTC
clonotype894	IGHV4-61	IGHJ5	IGHG3	ARDRYEGVTMGRGIIISPNPGWFDP	25	IGHD3-10	GCGAGAGATCGCTACGAGGGCGTTACTATGGGTCGGGGAATTATTATAAGTCCAAATCCGGGCTGGTTCGACCCC	IGLV1-44	IGLJ3	IGLC2	AAWDDSLSGVV	GCAGCATGGGATGACAGCCTGAGTGGTGTGGTG
clonotype895	IGHV3-48	IGHJ3	IGHG1	ARTFCASVACYPRGTRPFDV	20	IGHD2-2	GCGAGGACGTTTTGTGCCAGTGTCGCCTGCTATCCGAGGGGCACCAGACCTTTTGATGTC	IGKV1-5	IGKJ1	IGKC	LQYNTFWT	CTACAGTATAATACTTTCTGGACG
clonotype896	IGHV1-18	IGHJ6	IGHG1	VRDLGMITNYYMDV	14	IGHD3-16	GTGAGAGATCTTGGAATGATTACGAACTACTACATGGACGTC	IGKV3-20	IGKJ1	IGKC	QHYGSSRT	CAGCACTATGGTAGCTCCCGGACG
clonotype897	IGHV3-21	IGHJ6	IGHG2	ARVMFYDSSDFLIPASYYMDV	21	IGHD3-22	GCGAGAGTGATGTTTTATGACAGTAGTGATTTCCTGATACCCGCCTCTTACTACATGGACGTC	IGLV3-21	IGLJ1	IGLC1	QVYYTNTDHYV	CAGGTTTACTATACTAATACTGATCATTATGTC
clonotype898	IGHV3-15	IGHJ4	IGHG1	TTDLLKIYDDLLTGYYYGFDY	21	IGHD3-9	ACCACAGATCTCCTGAAAATATATGACGATCTTTTGACTGGCTATTATTACGGTTTTGACTAC	IGKV1-39	IGKJ1	IGKC	QQSYSTPQT	CAACAGAGTTACAGTACCCCTCAAACG
clonotype899	IGHV2-70	IGHJ4	IGHG1	ARTPTMFRGVILYYFDY	17	IGHD3-10	GCACGGACTCCGACTATGTTTCGGGGAGTTATACTTTACTACTTTGACTAC	IGLV3-25	IGLJ2	IGLC2	QSADSSGTYPV	CAATCAGCAGACAGCAGTGGTACTTATCCGGTT
clonotype9	IGHV1-69	IGHJ4	IGHG1	ARVNSYRSLLAYFDH	15	IGHD3-3	GCGAGAGTTAATAGCTACCGGAGCTTATTAGCCTACTTTGACCAC	IGKV3-20	IGKJ2	IGKC	QHYGDSRDT	CAGCACTATGGTGACTCACGGGACACT
clonotype90	IGHV1-2	IGHJ4	IGHG1	ARNVKWELLGVESVDY	16	IGHD3-22	GCGAGAAATGTTAAGTGGGAATTACTGGGAGTCGAGTCGGTGGACTAT	IGLV2-8	IGLJ2	IGLC2	SSYGGGNTLL	AGCTCATATGGAGGCGGCAACACTTTACTA
clonotype900	IGHV2-70	IGHJ6	IGHG1	AREMGARSIYGMDV	14	IGHD1-26	GCACGGGAGATGGGAGCTAGGTCCATTTACGGTATGGACGTC	IGLV1-47	IGLJ2	IGLC2	AAWDDSLSGPV	GCAGCATGGGATGACAGCCTGAGTGGTCCGGTA
clonotype902	IGHV4-59	IGHJ4	IGHM	AKLISTTWYYFDY	13	IGHD2-2	GCGAAATTAATTAGTACCACCTGGTACTACTTTGACTAC	IGKV1-NL1	IGKJ4	IGKC	QQYYTTPLT	CAACAGTATTATACTACCCCTCTCACT
clonotype903	IGHV1-69-2	IGHJ5	IGHG1	AMSISMVRGVIFGTWFDP	18	IGHD3-10	GCAATGAGTATTAGTATGGTTCGGGGAGTTATTTTCGGCACCTGGTTCGACCCC	IGLV1-44	IGLJ2	IGLC2	AAWDDSLKGVV	GCAGCGTGGGATGACAGCCTGAAAGGTGTGGTA
clonotype904	IGHV1-2	IGHJ6	IGHG1	ARYPLAESSSWLTGAYYYGLDV	22	IGHD6-13	GCGAGATACCCCCTGGCCGAAAGCAGCAGTTGGTTAACGGGTGCCTATTACTACGGTTTGGACGTC	IGKV1-27	IGKJ4	IGKC	QKYVNDPPEIA	CAAAAGTATGTCAATGACCCTCCAGAAATTGCT
clonotype905	IGHV1-18	IGHJ5	IGHM	ARCGYSGYDYVGWFDP	16	IGHD5-12	GCGAGGTGTGGATATAGTGGCTACGATTACGTGGGCTGGTTCGACCCC	IGLV1-44	IGLJ2	IGLC2	AAWDDSLNGVV	GCAGCATGGGATGACAGCCTGAATGGTGTGGTA
clonotype907	IGHV5-51	IGHJ3	IGHG1	AIPRLGPTANWGSSWYEGSFGF	22	IGHD6-13	GCGATTCCCCGACTAGGACCGACTGCTAATTGGGGCAGCAGCTGGTACGAGGGTTCCTTTGGTTTC	IGKV3-20	IGKJ3	IGKC	QQYGSSPLFT	CAGCAGTATGGTAGCTCACCTCTATTCACT
clonotype908	IGHV3-23	IGHJ4	IGHG1	AKDFTKADIVVVVALVDY	18	IGHD2-15	GCGAAAGATTTTACCAAAGCGGATATTGTGGTGGTGGTAGCGCTTGTAGACTAC	IGLV3-21	IGLJ2	IGLC2	QVWDSSSDHVV	CAGGTGTGGGATAGTAGTAGTGATCATGTGGTA
clonotype909	IGHV3-11	IGHJ5	IGHM	VRDKYFTNYAGQGSWFDL	18	IGHD2-2	GTGAGAGATAAGTATTTCACCAACTATGCGGGCCAAGGCAGCTGGTTCGACCTT	IGLV1-51	IGLJ2	IGLC2	GTWDISLSTGV	GGAACATGGGATATCAGCCTGAGTACTGGGGTA
clonotype91	IGHV4-34	IGHJ6	IGHG1	ARGRLSMLVLVSEKFDYYMDV	21	IGHD3-22	GCGAGAGGCCGACTTAGTATGTTAGTACTAGTTAGTGAGAAGTTCGACTACTACATGGACGTC	IGLV3-19	IGLJ2	IGLC3	NSRDSSGNHPVL	AACTCCCGGGACAGTAGTGGTAACCATCCCGTGTTA
clonotype910	IGHV4-34	IGHJ4	IGHA1	ARGGLVPAPIAPGISVTAAPYFFDS	25	IGHD2-2	GCGAGGGGCGGACTAGTACCAGCTCCTATCGCGCCTGGCATATCAGTGACTGCCGCCCCTTACTTCTTTGACTCC	IGKV1-9	IGKJ4	IGKC	QQFDSNPLT	CAACAGTTTGATAGTAACCCGCTCACT
clonotype911	IGHV3-23	IGHJ6	IGHG3	ARGSDAIFYYDVLAGYYIGGYYMDV	25	IGHD3-9	GCGAGAGGTTCTGATGCCATTTTCTATTACGATGTTCTGGCTGGTTATTATATCGGGGGTTACTACATGGACGTC	IGKV3-15	IGKJ4	IGKC	QQYNNWPLT	CAGCAGTATAATAACTGGCCTCTCACT
clonotype912	IGHV4-34	IGHJ5	IGHG1	ARGVRWIQPGVLKTWFDP	18	IGHD5-18	GCGAGAGGAGTCCGGTGGATCCAGCCTGGAGTGCTCAAGACCTGGTTCGACCCC	IGKV3-20	IGKJ2	IGKC	QQYANSPYT	CAGCAGTATGCTAACTCACCGTACACT
clonotype913	IGHV1-69	IGHJ5	IGHG1	ARDSTLGEEAFDP	13	IGHD3-16	GCGAGAGACTCCACTTTGGGGGAGGAGGCTTTCGACCCC	IGLV7-46	IGLJ2	IGLC2	LLSYSGAVI	TTGCTCTCCTATAGTGGTGCGGTGATA
clonotype914	IGHV1-2	IGHJ4	IGHG1	ARVGTTVTSFDY	12	IGHD4-17	GCGAGAGTGGGGACTACGGTGACTTCCTTTGACTAC	IGLV3-25	IGLJ2	IGLC2	QSADISGTYVV	CAATCAGCAGACATCAGTGGTACTTATGTGGTA
clonotype915	IGHV3-23	IGHJ4	IGHM	AKIRSWPTPIDY	12	IGHD2-15	GCGAAAATAAGGTCCTGGCCGACTCCAATTGACTAC	IGKV3-20	IGKJ1	IGKC	QQYGDSLWT	CAGCAGTATGGTGACTCACTTTGGACG
clonotype916	IGHV3-21	IGHJ6	IGHG1	ARVLLVGAYYYGMDV	15	IGHD1-26	GCGAGAGTACTCTTAGTGGGAGCCTACTACTACGGTATGGACGTC	IGKV2-28	IGKJ2	IGKC	MQALQTHMYT	ATGCAAGCTCTACAAACTCACATGTACACT
clonotype917	IGHV3-66	IGHJ6	IGHG2	VSSVNYYMDV	10	IGHD3-10	GTGAGTTCGGTTAACTACTACATGGACGTC	IGKV3-15	IGKJ2	IGKC	QQYNNWPNT	CAGCAGTATAATAACTGGCCGAACACT
clonotype918	IGHV3-72	IGHJ4	IGHM	ARTYDVNWGLNYFDS	15	IGHD7-27	GCTAGAACATACGACGTTAACTGGGGATTGAACTACTTTGACTCC	IGKV1-9	IGKJ4	IGKC	QQLNSYPLT	CAACAACTTAATAGTTACCCGCTCACT
clonotype919	IGHV4-61	IGHJ4	IGHG1	ARALRGMYYFDS	12	IGHD1-14	GCGAGGGCGCTCCGCGGAATGTACTACTTTGACTCC	IGKV1-39	IGKJ2	IGKC	QQSYGTPWT	CAACAGAGTTATGGAACCCCTTGGACT
clonotype92	IGHV3-9	IGHJ4	IGHM	AKDIGEPLGYCSSTSCLLGLDY	22	IGHD2-2	GCAAAAGATATAGGAGAACCTCTAGGATATTGTAGTAGTACCAGCTGCCTATTGGGGCTTGACTAC	IGLV2-14	IGLJ2	IGLC3	SSYTSSSTLSVV	AGCTCATATACAAGCAGCAGCACTCTCAGTGTGGTA
clonotype920	IGHV1-2	IGHJ4	IGHG1	ARDPIVGIEAPFDS	14	IGHD1-26	GCGAGAGATCCTATAGTGGGAATTGAGGCCCCCTTTGACTCC	IGLV3-25	IGLJ2	IGLC2	QSPDSSGTYSVV	CAATCACCAGACAGCAGTGGAACTTATTCTGTGGTA
clonotype922	IGHV4-39	IGHJ6	IGHG3	ARAGLWDEMFFYFYMDV	17	IGHD1-26	GCGAGAGCGGGGCTGTGGGATGAAATGTTCTTCTACTTCTACATGGACGTC	IGKV1-12	IGKJ4	IGKC	QQTNSLPLT	CAACAGACTAACAGTCTCCCGCTCACT
clonotype924	IGHV4-61	IGHJ4	IGHG2	AREVNIGWSGYFIDY	15	IGHD3-3	GCGAGAGAGGTTAATATAGGCTGGAGTGGTTATTTTATTGACTAC	IGKV1-5	IGKJ1	IGKC	QHYNSYSRP	CAACATTATAATAGTTATTCTCGACCG
clonotype925	IGHV3-48	IGHJ6	IGHG1	ARDQRDRIGDLLYHDHGMDV	20	IGHD3-10	GCGAGAGATCAGCGCGACCGAATCGGGGACTTATTATATCACGACCATGGTATGGACGTC	IGKV1-39	IGKJ5	IGKC	QQSYSTPPIT	CAACAGAGTTACAGTACCCCTCCGATCACC
clonotype926	IGHV4-39	IGHJ3	IGHG1	VRAGVWTVINAFDV	14	IGHD6-13	GTGAGAGCAGGGGTATGGACAGTCATTAATGCTTTTGATGTC	IGLV2-23	IGLJ1	IGLC1	CSYAGGMTFYV	TGCTCATATGCAGGTGGAATGACTTTTTATGTC
clonotype927	IGHV4-61	IGHJ6	IGHG3	ARGAGTATDFLYYYYYMDV	19	IGHD1-1	GCGAGAGGAGCTGGAACCGCAACTGATTTTCTCTACTACTACTACTACATGGACGTC	IGLV2-14	IGLJ2	IGLC2	SSYTTTSAVV	AGCTCATATACAACCACCAGCGCCGTTGTA
clonotype928	IGHV1-69	IGHJ5	IGHG1	ARDANIVVVPSAMNWWFDP	19	IGHD2-2	GCGAGAGATGCGAATATTGTAGTAGTACCAAGTGCTATGAATTGGTGGTTCGACCCC	IGKV4-1	IGKJ2	IGKC	QQFYSVPYT	CAACAATTTTATAGTGTTCCGTACACT
clonotype929	IGHV4-34	IGHJ4	IGHG4	TRARAHLDSLLISTSRYDF	19	IGHD3-9	ACGAGAGCCCGGGCTCATCTTGACTCACTATTGATATCAACAAGTCGCTATGACTTC	IGLV1-51	IGLJ3	IGLC3	ATWDNNLNAGV	GCAACATGGGATAACAACCTGAATGCTGGGGTG
clonotype93	IGHV1-46	IGHJ4	IGHG1	AGPLYGDYVLDF	12	IGHD4-17	GCGGGACCACTTTACGGTGACTACGTTCTTGACTTC	IGLV3-19	IGLJ1	IGLC1	HSRDSSINHYV	CACTCCCGGGACAGCAGTATTAACCATTATGTC
clonotype930	IGHV1-2	IGHJ4	IGHG1	ARDPTYISGGWRDY	14	IGHD2-15	GCGAGAGACCCCACTTACATCAGTGGTGGCTGGCGTGACTAC	IGKV1-NL1	IGKJ5	IGKC	QQYYSIPIT	CAACAGTACTATAGTATCCCGATCACC
clonotype931	IGHV4-34	IGHJ4	IGHG3	ARGPPALDDLLTAFGPFDY	19	IGHD3-9	GCGAGAGGCCCGCCCGCGTTGGACGATCTTTTGACTGCTTTTGGACCCTTTGACTAC	IGKV3-20	IGKJ2	IGKC	QQYGSSYT	CAGCAGTATGGTAGCTCGTACACT
clonotype933	IGHV1-69	IGHJ4	IGHG1	ARVSPYNFWSGYWFDY	16	IGHD3-3	GCGAGAGTGTCCCCCTACAATTTTTGGAGTGGTTATTGGTTTGACTAC	IGKV4-1	IGKJ4	IGKC	QQYYSSPLT	CAGCAATATTATAGTTCTCCACTCACT
clonotype934	IGHV3-11	IGHJ4	IGHG1	ARLALGWSDYYFDY	14	IGHD2-15	GCGAGACTGGCCTTAGGGTGGTCCGACTACTACTTTGACTAT	IGKV3-15	IGKJ4	IGKC	QHYESWPLT	CAGCACTATGAGAGCTGGCCGCTCACT
clonotype935	IGHV4-59	IGHJ5	IGHM	ARVGGNWNYGGDNWFDP	17	IGHD1-7	GCGAGAGTGGGGGGTAACTGGAACTACGGGGGGGACAACTGGTTCGACCCC	IGLV1-44	IGLJ2	IGLC2	AAWDDSLNGPV	GCAGCATGGGATGACAGCCTGAATGGTCCGGTA
clonotype936	IGHV3-11	IGHJ6	IGHG1	ARGIKLSMTIFEVVTPADV	19	IGHD2/OR15-2a	GCGAGGGGTATCAAGCTTTCTATGACAATTTTTGAGGTCGTAACCCCTGCGGACGTC	IGKV3-15	IGKJ2	IGKC	QHYDNWPPYT	CAGCACTATGATAACTGGCCTCCGTACACT
clonotype937	IGHV1-2	IGHJ5	IGHG3	ARDLGLLPTEILYLGHWFDP	20	IGHD1-7	GCGAGAGATCTGGGACTACTGCCCACTGAAATACTCTACCTGGGCCACTGGTTCGACCCC	IGKV1-39	IGKJ4	IGKC	LQTYKALT	CTGCAGACTTACAAAGCCCTCACT
clonotype938	IGHV3-49	IGHJ1	IGHG3	IRDLSSDIVVEPAAIYLQH	19	IGHD2-2	ATTAGAGATCTATCTTCAGATATTGTCGTGGAACCAGCTGCTATTTACCTCCAACAT	IGKV3-11	IGKJ4	IGKC	QQRSNWPSLT	CAGCAACGTAGCAATTGGCCTTCTCTCACT
clonotype939	IGHV3-21	IGHJ4	IGHG1	AREDSVTEVARLFYFDS	17	IGHD2-15	GCGAGAGAGGATTCTGTGACAGAGGTGGCCCGATTGTTCTACTTTGACTCC	IGLV2-14	IGLJ2	IGLC2	SSYTRSSTIL	AGTTCATATACACGCAGCAGCACGATACTA
clonotype94	IGHV1-69	IGHJ3	IGHG1	AREEVVPVLDDF	12	IGHD2-15	GCGAGAGAGGAGGTGGTCCCTGTGCTTGATGATTTC	IGKV3-20	IGKJ1	IGKC	QQYGSSPL	CAGCAGTATGGTAGCTCACCCCTG
clonotype940	IGHV1-69	IGHJ3	IGHG1	AINNLIWLGELLYREGHDALDI	22	IGHD3-10	GCTATTAATAACTTAATCTGGTTAGGTGAATTATTGTATAGGGAAGGACATGACGCTCTTGATATC	IGKV3-20	IGKJ3	IGKC	QQYGNSPFT	CAGCAATATGGTAACTCACCATTCACT
clonotype941	IGHV3-30	IGHJ4	IGHG2	ATHRLLSDVLFSGYELDY	18	IGHD3-10	GCGACCCACCGTCTTCTATCCGATGTTCTATTTTCGGGTTACGAACTTGACTAC	IGLV2-8	IGLJ2	IGLC2	CSYAGRNSLV	TGCTCATATGCGGGCAGAAACAGTTTGGTA
clonotype942	IGHV1-2	IGHJ4	IGHG1	ARDPTYSSGWRDY	13	IGHD6-19	GCGAGAGACCCCACTTATAGCAGTGGCTGGCGTGACTAC	IGKV1-NL1	IGKJ5	IGKC	QQYYSMPIT	CAACAGTATTATAGTATGCCGATCACC
clonotype943	IGHV3-11	IGHJ6	IGHG3	ARNDHDDMFYYSYMDV	16	IGHD1-1	GCGAGAAACGACCACGATGACATGTTCTATTACTCCTACATGGACGTC	IGKV3-20	IGKJ1	IGKC	QQYGSTLPGT	CAGCAGTACGGTAGTACACTTCCGGGGACG
clonotype945	IGHV4-34	IGHJ4	IGHG1	ARYLRRGYRYGNFEY	15	IGHD5-18	GCGAGATATCTTCGACGTGGATATCGCTATGGGAACTTTGAATAC	IGKV2-28	IGKJ5	IGKC	MQALQSPIT	ATGCAAGCTCTACAAAGTCCTATCACC
clonotype947	IGHV4-59	IGHJ6	IGHM	ARVGEGYSGYGGDYYYYMDV	20	IGHD5-12	GCGAGAGTCGGGGAAGGATATAGTGGCTACGGGGGGGACTACTACTACTACATGGACGTC	IGKV3-15	IGKJ2	IGKC	QQYNNWPPVYT	CAGCAGTATAATAACTGGCCTCCGGTGTACACT
clonotype948	IGHV1-2	IGHJ3	IGHA2	AGMVWFGEILYQEAFDI	17	IGHD3-10	GCGGGGATGGTATGGTTCGGGGAGATACTATACCAGGAAGCTTTTGATATC	IGKV3-20	IGKJ4	IGKC	QQYRSSPLT	CAGCAGTATCGTAGCTCACCTCTCACT
clonotype949	IGHV3-11	IGHJ6	IGHG3	ARELSRGSSLLMQYGMDV	18	IGHD6-6	GCGAGAGAACTCTCCCGAGGCAGCTCGCTTTTAATGCAATACGGTATGGACGTC	IGKV3-20	IGKJ2	IGKC	QQYANSPGT	CAGCAGTATGCTAACTCACCGGGGACT
clonotype95	IGHV3-23	IGHJ3	IGHG2	AKGKGGGWELLGSDAFDI	18	IGHD1-26	GCGAAAGGAAAGGGGGGGGGATGGGAGCTACTAGGCAGTGATGCTTTTGATATC	IGLV3-1	IGLJ2	IGLC2	QAWDSGTYVV	CAGGCGTGGGACAGCGGCACCTATGTGGTA
clonotype950	IGHV4-61	IGHJ3	IGHG1	ARDLGYTTAYAFDI	14	IGHD5-18	GCGAGAGATTTGGGATACACAACAGCCTATGCTTTTGATATC	IGLV3-1	IGLJ2	IGLC2	QAWDRRTVV	CAGGCGTGGGACAGAAGGACTGTGGTC
clonotype951	IGHV5-51	IGHJ6	IGHG1	ARLNSFYYYYYAMDV	15	IGHD2-21	GCGAGACTCAATTCCTTTTACTACTACTATTACGCTATGGACGTC	IGLV1-51	IGLJ3	IGLC3	GSWDSSLSPGGV	GGATCATGGGATAGCAGCCTGAGTCCGGGGGGGGTG
clonotype952	IGHV1-69	IGHJ4	IGHG1	ATQWEQFYY	9	IGHD1-26	GCGACCCAGTGGGAACAATTTTATTAC	IGLV7-46	IGLJ2	IGLC2	MLSYSGALV	ATGCTCTCCTACAGTGGTGCCTTGGTT
clonotype953	IGHV4-61	IGHJ4	IGHG1	ARDESRAYTSGQLSLYYY	18	IGHD3-16	GCGAGAGATGAAAGCCGGGCATATACCTCTGGACAACTTTCCTTATACTACTAC	IGKV3-20	IGKJ4	IGKC	QQYSDSPT	CAACAGTATAGTGACTCACCCACT
clonotype954	IGHV1-69	IGHJ5	IGHG1	ARDPGEGRYWFDP	13	IGHD1-14	GCGAGAGATCCCGGAGAAGGGCGCTACTGGTTCGACCCC	IGLV3-1	IGLJ2	IGLC2	QTWDSTTLV	CAAACGTGGGACAGCACCACTTTGGTA
clonotype956	IGHV1-2	IGHJ4	IGHG1	ARTISWQWLIQYYFDY	16	IGHD6-19	GCGAGAACTATCTCGTGGCAGTGGCTAATACAATACTACTTTGACTAC	IGKV1-12	IGKJ4	IGKC	QQANSFPLT	CAACAGGCTAACAGTTTCCCTCTCACT
clonotype957	IGHV2-5	IGHJ4	IGHG1	GYFYDTSGHGVYFDY	15	IGHD3-22	GGCTATTTCTATGATACTAGTGGTCATGGAGTGTACTTTGACTAC	IGKV1D-12	IGKJ5	IGKC	QQAKSYPIT	CAACAGGCTAAAAGTTACCCGATCACG
clonotype958	IGHV1-2	IGHJ4	IGHG2	ANHLTGEWVTY	11	IGHD7-27	GCGAACCACCTGACTGGGGAATGGGTTACCTAC	IGKV1-17	IGKJ4	IGKC	LQHNSYPLT	CTACAGCATAATAGTTATCCGCTCACT
clonotype959	IGHV4-61	IGHJ6	IGHM	ARDSGLESLHEWLLPFYAMDV	21	IGHD3-22	GCGAGAGATTCGGGTCTTGAGAGCTTGCATGAGTGGTTACTACCGTTCTACGCTATGGACGTC	IGKV1-39	IGKJ2	IGKC	QQSHSSPYT	CAACAGAGTCACAGTTCCCCGTACACT
clonotype96	IGHV3-64	IGHJ4	IGHM	AKSRVALSGNCSGGSCSLDY	20	IGHD2-15	GCAAAATCTCGGGTGGCATTATCGGGAAATTGTAGTGGTGGTAGCTGTTCCCTTGACTAC	IGKV1-39	IGKJ2	IGKC	QLSYSTPPT	CAACTTAGTTACAGTACCCCTCCCACT
clonotype961	IGHV3-23	IGHJ6	IGHG1	AKEMRGVTTIYYYYGMDV	18	IGHD4-17	GCGAAAGAGATGCGTGGAGTGACTACCATCTACTACTATTACGGTATGGACGTC	IGKV1-12	IGKJ3	IGKC	QQANSSPLFT	CAACAGGCTAACAGTAGCCCCCTTTTCACT
clonotype962	IGHV1-69	IGHJ6	IGHG1	ARGFGAMGYMDV	12	IGHD4/OR15-4a	GCGAGAGGGTTTGGTGCTATGGGCTACATGGACGTC	IGKV1-5	IGKJ2	IGKC	QQYNSYSPGDT	CAACAGTATAATAGTTATTCTCCGGGGGACACT
clonotype964	IGHV1-69	IGHJ4	IGHG2	ARDDIVVMNNRGL	13	IGHD2-21	GCGAGAGATGATATTGTGGTGATGAATAATAGGGGACTA	IGKV1-16	IGKJ4	IGKC	QQYKSYPLT	CAACAGTATAAAAGTTACCCTCTCACT
clonotype965	IGHV1-69	IGHJ6	IGHM	ANVLRFLEWLSPAGMDV	17	IGHD3-3	GCGAATGTATTACGATTTTTGGAGTGGTTATCACCGGCCGGTATGGACGTC	IGKV2D-29	IGKJ2	IGKC	MQSIQLPHT	ATGCAAAGTATACAGCTTCCTCACACT
clonotype966	IGHV3-49	IGHJ4	IGHG1	VRSAPSPVFDY	11	N/A	GTCCGGTCCGCCCCATCTCCCGTCTTTGACTAC	IGKV1-5	IGKJ4	IGKC	QQYNNYPLT	CAACAATATAACAATTACCCCCTCACT
clonotype967	IGHV4-61	IGHJ4	IGHG2	ARVGYSYGLKFDF	13	IGHD5-18	GCGAGAGTCGGATACAGCTATGGTTTAAAGTTTGACTTC	IGKV3-20	IGKJ1	IGKC	HQFGTSPWT	CATCAATTTGGTACCTCTCCCTGGACG
clonotype968	IGHV3-23	IGHJ4	IGHG2	AKHILSYSSSGAKIDESVDY	20	IGHD4-11	GCGAAACACATACTATCCTACAGTAGCTCGGGCGCGAAGATAGACGAAAGTGTTGACTAC	IGLV1-51	IGLJ2	IGLC3	GTWDNSLSALV	GGAACATGGGATAACAGCCTGAGTGCTTTGGTA
clonotype969	IGHV4-34	IGHJ4	IGHG3	ARGRAEWGIVELVAVNPFDY	20	IGHD2-15	GCGAGAGGCCGGGCGGAGTGGGGTATTGTGGAGTTGGTAGCTGTCAACCCCTTTGACTAC	IGLV3-21	IGLJ2	IGLC2	QVWDNSGAV	CAGGTGTGGGATAATAGTGGGGCGGTA
clonotype97	IGHV3-11	IGHJ4	IGHG1	ASTTWLYDSSGYYPDY	16	IGHD3-22	GCGAGTACTACTTGGCTTTATGATAGTAGTGGTTATTACCCTGACTAC	IGKV3-11	IGKJ3	IGKC	QQRSNWPFT	CAGCAGCGTAGCAACTGGCCATTCACT
clonotype971	IGHV1-69	IGHJ4	IGHG1	ALLFGPESH	9	IGHD3-10	GCCCTCCTCTTCGGCCCTGAATCTCAC	IGKV1-16	IGKJ4	IGKC	HQYKTYPLT	CACCAGTATAAAACTTACCCTCTCACT
clonotype972	IGHV4-34	IGHJ4	IGHG1	ARYIRRGYFYGNFDL	15	IGHD5-18	GCGAGATATATTCGACGTGGATACTTCTATGGGAATTTTGACTTG	IGKV2-28	IGKJ5	IGKC	MQALQAPIT	ATGCAAGCTCTACAAGCTCCTATCACC
clonotype973	IGHV1-69	IGHJ4	IGHG1	ASEETISGVLLAGFFDS	17	IGHD3-3	GCGAGCGAGGAGACGATATCTGGAGTCCTTCTTGCTGGGTTCTTTGACTCC	IGLV1-44	IGLJ1	IGLC1	AAWDDSLKAYV	GCAGCATGGGATGACAGCCTGAAGGCTTATGTG
clonotype974	IGHV1-69	IGHJ6	IGHG1	AARDILVPVTPETFPHYHMDV	21	IGHD2-2	GCGGCCCGAGACATACTAGTACCAGTTACTCCGGAGACGTTCCCCCACTACCACATGGACGTC	IGKV1-33	IGKJ1	IGKC	QHYNNLLWT	CAACACTATAATAATCTCCTCTGGACG
clonotype975	IGHV4-39	IGHJ5	IGHG2	ARGGMDEILFYNWFDP	16	IGHD2-21	GCGAGAGGCGGGATGGACGAAATTCTATTCTACAATTGGTTCGACCCC	IGLV2-14	IGLJ1	IGLC1	SSYTSSSTLV	AGCTCATATACAAGCAGCAGCACTCTTGTC
clonotype976	IGHV1-69	IGHJ6	IGHG2	AREVLELTAVTAYSYSYMDV	20	IGHD4-11	GCGAGAGAGGTGTTAGAATTGACTGCAGTTACAGCTTACTCCTACTCCTACATGGACGTC	IGLV3-19	IGLJ2	IGLC2	QSRDSSGNHVL	CAGTCCCGGGACAGCAGTGGTAACCACGTACTA
clonotype977	IGHV3-43D	IGHJ4	IGHG1	GKDIAGGAFWKGGVDH	16	IGHD3-3	GGAAAAGATATAGCCGGTGGCGCCTTTTGGAAGGGTGGAGTTGACCAC	IGKV1-39	IGKJ2	IGKC	QQSYSIPYT	CAACAGAGTTACAGTATTCCGTACACT
clonotype978	IGHV3-21	IGHJ6	IGHG2	ARDYLSLDVVPAGFALTTPGAMDV	24	IGHD2-2	GCGAGAGACTACCTCTCCTTGGATGTAGTACCAGCTGGTTTTGCCCTAACGACCCCGGGAGCTATGGACGTC	IGLV1-44	IGLJ2	IGLC2	AAWDDSLNGVV	GCAGCATGGGATGACAGCCTGAATGGTGTGGTA
clonotype979	IGHV4-59	IGHJ2	IGHG1	ARDYTVVTPDWYFDL	15	IGHD4-23	GCGAGAGATTATACGGTGGTAACTCCGGATTGGTACTTCGATCTC	IGLV2-11	IGLJ2	IGLC2	CSYGGSYSFVV	TGCTCATATGGAGGCAGCTACAGTTTCGTGGTA
clonotype98	IGHV4-59	IGHJ6	IGHM	ARGVVAATMYYYYYMDV	17	IGHD2-15	GCGAGAGGGGTGGTAGCTGCTACTATGTACTACTACTACTACATGGACGTC	IGKV3-15	IGKJ4	IGKC	QQYNNWPPLT	CAGCAGTATAATAACTGGCCTCCGCTCACT
clonotype980	IGHV1-69	IGHJ4	IGHG1	ARDLGMVAVAGDDY	14	IGHD6-19	GCGAGAGATTTGGGGATGGTAGCCGTGGCTGGAGATGACTAC	IGKV1-16	IGKJ4	IGKC	QQYKSYPLT	CAACAGTATAAAAGTTACCCGCTCACT
clonotype982	IGHV4-34	IGHJ6	IGHG3	ARHAVVWLGEILFYYSGMDV	20	IGHD3-10	GCGAGACACGCAGTAGTATGGTTGGGGGAGATATTATTTTACTACTCCGGAATGGACGTC	IGKV3-20	IGKJ1	IGKC	QQYGNSPWT	CAGCAGTATGGTAATTCACCGTGGACG
clonotype983	IGHV4-34	IGHJ5	IGHA1	ARVLCRGGGSCYRWFDP	17	IGHD2-15	GCGAGAGTCCTCTGTCGGGGTGGTGGTAGCTGCTACCGCTGGTTCGACCCC	IGKV2-28	IGKJ2	IGKC	MQALQTPPT	ATGCAAGCTCTACAAACTCCTCCAACT
clonotype984	IGHV1-69	IGHJ5	IGHG1	ATEFATQRWDSSTYYFQWFDP	21	IGHD3-22	GCGACTGAATTCGCTACTCAGCGCTGGGATAGTAGTACTTATTACTTTCAGTGGTTCGACCCC	IGKV4-1	IGKJ2	IGKC	QQYSSPPYT	CAGCAATATTCTAGTCCTCCGTACACT
clonotype985	IGHV1-2	IGHJ4	IGHG1	TRDPIVGTEAPFDF	14	IGHD1-26	ACGAGAGACCCTATAGTGGGAACTGAGGCCCCCTTTGACTTC	IGLV3-25	IGLJ2	IGLC2	QSADKSATYSLV	CAATCAGCAGACAAAAGTGCTACTTATTCTCTGGTA
clonotype986	IGHV1-69	IGHJ3	IGHG1	ARPTEYYDSSGYLATYNLEAFDI	23	IGHD3-22	GCGAGACCAACCGAATACTATGATAGTAGTGGTTATCTTGCGACTTATAACCTTGAAGCTTTTGATATT	IGKV3-20	IGKJ1	IGKC	QQYVNSPLT	CAGCAGTATGTTAACTCACCTCTGACG
clonotype987	IGHV4-34	IGHJ1	IGHG2	ARGRYFDWLLSAAEYFQH	18	IGHD3-9	GCGAGAGGTCGATATTTTGACTGGTTATTGTCAGCCGCTGAATACTTCCAGCAC	IGLV3-21	IGLJ2	IGLC2	QVWYSNSDHSEVV	CAGGTGTGGTATAGTAATAGTGATCATTCGGAGGTGGTT
clonotype988	IGHV4-59	IGHJ6	IGHG2	TRSLLLLTFGRPAIGEYYMDV	21	IGHD2-2	ACGAGGTCTCTTTTACTGCTCACATTTGGGCGACCTGCTATCGGGGAATATTACATGGACGTC	IGLV1-47	IGLJ3	IGLC3	VSWDDSLSSPV	GTCTCATGGGATGATAGCCTGAGTAGTCCGGTG
clonotype99	IGHV1-18	IGHJ4	IGHM	ARDSFLWDTVVVIEYYFDY	19	IGHD3-22	GCGAGAGACTCCTTTCTGTGGGACACTGTAGTTGTTATCGAGTACTATTTTGACTAC	IGKV3-15	IGKJ2	IGKC	QQYNSWPPRNP	CAGCAGTATAATAGTTGGCCTCCGAGGAACCCT
clonotype990	IGHV4-59	IGHJ5	IGHG1	ARDMFQSHDFLTAAHWFDP	19	IGHD3-9	GCGAGAGACATGTTCCAGTCTCACGATTTTTTGACTGCGGCCCATTGGTTCGACCCC	IGLV3-21	IGLJ1	IGLC1	QVWISSSDHYV	CAGGTGTGGATTAGTAGTAGTGATCATTATGTC
clonotype993	IGHV3-11	IGHJ4	IGHG2	ARDRERVGVVVSMTPVDQ	18	IGHD2-15	GCGAGAGATCGGGAAAGAGTGGGGGTGGTGGTATCTATGACCCCCGTTGACCAG	IGLV3-21	IGLJ2	IGLC2	QVWHSSTDHVV	CAGGTGTGGCATAGTAGTACTGATCATGTGGTA
clonotype994	IGHV3-23	IGHJ3	IGHG3	AKNGRQDTMILVVVNDAFDI	20	IGHD3-22	GCGAAAAACGGTAGACAGGATACTATGATATTAGTGGTCGTCAATGATGCTTTTGATATC	IGLV3-21	IGLJ2	IGLC3	QVWDSSSDRVV	CAGGTGTGGGATAGTAGTAGTGATCGTGTAGTA
clonotype995	IGHV1-2	IGHJ4	IGHG1	AGGGRHSGYVD	11	IGHD5-12	GCGGGAGGCGGAAGGCATAGTGGCTACGTTGAC	IGKV1-9	IGKJ5	IGKC	QQLNFYLGGLT	CAACAGCTTAATTTTTACCTGGGGGGCCTCACC
clonotype996	IGHV1-69	IGHJ4	IGHG1	ARDLVTIRVPTSGDY	15	IGHD2-21	GCGAGAGACCTGGTGACAATTAGAGTGCCTACTTCAGGGGACTAC	IGKV1-16	IGKJ2	IGKC	QQYKSYPYT	CAACAGTATAAGAGTTACCCGTACACT
clonotype999	IGHV1-69	IGHJ5	IGHG1	ARDLKDSALIPADLNWFDP	19	IGHD2-8	GCGAGAGACCTTAAGGATAGTGCGCTAATTCCAGCTGACCTAAACTGGTTCGACCCC	IGKV1-NL1	IGKJ1	IGKC	QQYCSALWT	CAACAGTATTGTAGTGCCCTTTGGACG
clonotype1	IGHV3-11	IGHJ5	IGHG1	VRGGDYTGVLLGPEDHWFDP	20	IGHD2-8	GTGAGAGGTGGAGACTACACTGGTGTTCTACTTGGACCAGAGGATCACTGGTTCGACCCC	IGKV1-39	IGKJ2	IGKC	QQAYRTPYT	CAACAGGCTTACAGGACCCCGTACACT
clonotype101	IGHV1-69	IGHJ4	IGHG1	AREAPKYYHESSDYYGVYYFDY	22	IGHD3-22	GCGAGGGAGGCCCCTAAGTATTATCATGAAAGTAGTGATTATTACGGGGTGTACTACTTTGACTAT	IGKV3-20	IGKJ1	IGKC	QQYGSSPGT	CAGCAGTATGGTAGCTCACCGGGGACA
clonotype102	IGHV3-30	IGHJ6	IGHM	AKRGSGSYYYYGMDV	15	IGHD6-19	GCGAAAAGGGGCAGTGGCTCCTACTACTACTACGGTATGGACGTC	IGKV2-28	IGKJ4	IGKC	MQALQTLLT	ATGCAAGCTCTACAAACCCTTCTCACT
clonotype103	IGHV3-30	IGHJ4	IGHM	AKHRTGAGGPDY	12	IGHD1-1	GCGAAACACCGAACTGGAGCTGGAGGCCCTGACTAC	IGLV2-8	IGLJ1	IGLC1	SSYAGSNNYV	AGCTCATATGCTGGCAGCAACAATTATGTC
clonotype104	IGHV4-4	IGHJ6	IGHG1	ARNSWFGELLISGEPAMDV	19	IGHD3-10	GCGAGGAATTCATGGTTCGGTGAGTTATTAATTTCAGGGGAACCGGCCATGGACGTC	IGKV2D-29	IGKJ2	IGKC	MQSIELPYT	ATGCAAAGTATAGAACTCCCGTACACT
clonotype105	IGHV4-34	IGHJ5	IGHG1	ARGSRLRFLEWLLYGWFDP	19	IGHD3-3	GCGAGAGGGTCCCGATTACGATTTTTGGAGTGGTTGTTATACGGCTGGTTCGACCCC	IGLV3-19	IGLJ1	IGLC1	NSRDSSGNRCF	AACTCCCGGGACAGCAGTGGTAACCGTTGTTTC
clonotype11	IGHV3-30	IGHJ4	IGHD	AKPGLRYYYFDY	12	IGHD4-17	GCGAAACCGGGCCTACGGTACTACTACTTTGACTAC	IGKV3-20	IGKJ5	IGKC	QQYGSSPIT	CAGCAGTATGGTAGCTCGCCGATCACC
clonotype111	IGHV3-30	IGHJ6	IGHD	AKDLYYYYGMDV	12	N/A	GCGAAAGATCTCTACTACTACTACGGTATGGACGTC	IGLV10-54	IGLJ2	IGLC2	SAWDSSLSAQV	TCAGCATGGGACAGCAGCCTCAGTGCTCAGGTA
clonotype112	IGHV3-21	IGHJ4	IGHA2	ARGTRYSGNFHFDF	14	IGHD1-26	GCGAGAGGAACTCGGTATAGTGGGAACTTCCACTTTGACTTT	IGKV1D-16	IGKJ2	IGKC	QQYKNFPRT	CAACAGTATAAAAATTTCCCTCGGACT
clonotype113	IGHV4-61	IGHJ5	IGHD	ARFRATVTTDNWFDP	15	IGHD4-17	GCGAGATTCCGGGCTACGGTGACTACGGACAACTGGTTCGACCCC	IGLV3-1	IGLJ2	IGLC2	QAWDSSTVV	CAGGCGTGGGACAGCAGCACTGTGGTA
clonotype114	IGHV5-51	IGHJ4	IGHM	ARFRGLGPNDY	11	IGHD7-27	GCGAGATTTAGGGGCCTGGGGCCCAATGACTAC	IGKV3-20	IGKJ1	IGKC	QQYGSSPRA	CAGCAGTATGGTAGCTCACCTCGGGCG
clonotype115	IGHV3-21	IGHJ6	IGHA2	TTGSLTTQITLRSAMDV	17	IGHD3-16	ACGACAGGTTCTTTGACTACACAAATTACGTTGCGCTCCGCTATGGACGTG	IGKV1-9	IGKJ4	IGKC	QQLNSYPLT	CAACAACTTAATAGTTACCCCCTCACT
clonotype116	IGHV3-30	IGHJ6	IGHG2	AKWLLTATYAMDV	13	IGHD1-7	GCGAAATGGCTCCTAACTGCAACTTACGCTATGGACGTC	IGLV3-1	IGLJ2	IGLC2	QAWDSSVV	CAGGCGTGGGACAGCAGCGTGGTA
clonotype117	IGHV3-23	IGHJ6	IGHG3	AKEMRGVTSIYYYYGMDV	18	IGHD4-11	GCGAAAGAGATGCGTGGAGTAACTTCGATCTATTACTACTACGGTATGGACGTC	IGKV1-12	IGKJ3	IGKC	QQANSFPLFT	CAACAGGCTAACAGTTTCCCCCTATTCACT
clonotype119	IGHV3-23	IGHJ4	IGHM	AKVPGIAVAGTFPY	14	IGHD6-19	GCGAAAGTCCCGGGTATAGCAGTGGCTGGTACCTTCCCCTAC	IGLV2-14	IGLJ2	IGLC2	SSYTSSSTVV	AGCTCATATACAAGCAGCAGCACTGTGGTA
clonotype121	IGHV1-69	IGHJ6	IGHM	ARTLFAGSYYYYYYMDV	17	IGHD1-26	GCGAGGACCCTCTTCGCAGGGAGCTACTACTACTACTACTACATGGACGTC	IGKV1-5	IGKJ1	IGKC	QQYNSYSQT	CAACAGTATAATAGTTATTCCCAGACG
clonotype122	IGHV3-9	IGHJ2	IGHG1	AKDMARRARTTFWYFDL	17	IGHD1-7	GCAAAAGATATGGCGAGGAGGGCTAGAACTACCTTTTGGTACTTCGATCTC	IGKV3-20	IGKJ1	IGKC	QQYRFSPSG	CAGCAGTATCGTTTCTCACCTTCCGGG
clonotype123	IGHV3-73	IGHJ4	IGHM	FSRVVVTATEKDDY	14	IGHD2-21	TTTTCCCGTGTGGTGGTGACTGCTACAGAGAAGGATGACTAC	IGLV2-14	IGLJ2	IGLC2	SSYTSSDTSV	AGCTCATATACAAGCAGCGACACTTCGGTA
clonotype125	IGHV1-8	IGHJ6	IGHD	ARTGSGTSPSYYYFYGMDV	19	IGHD3-10	GCGAGAACAGGTTCGGGTACCTCCCCCAGTTACTACTACTTCTACGGTATGGACGTC	IGLV1-51	IGLJ1	IGLC2	GAWDSSLSAFV	GGAGCATGGGATAGCAGCCTGAGTGCCTTTGTC
clonotype127	IGHV3-23	IGHJ3	IGHG1	AKEMRVQDLLLWVLGDAFDV	20	IGHD2-15	GCGAAAGAAATGCGGGTCCAGGACCTGCTACTGTGGGTCTTGGGTGACGCTTTTGATGTC	IGLV3-21	IGLJ3	IGLC2	QVWHSSSDHRV	CAGGTGTGGCATAGTAGTAGTGATCATCGGGTC
clonotype128	IGHV3-23	IGHJ4	IGHD	VKDDSLWSGYLGF	13	IGHD3-3	GTGAAAGATGACAGTCTTTGGAGTGGTTATTTGGGCTTC	IGKV1D-12	IGKJ4	IGKC	QQANSFPRT	CAACAGGCTAACAGTTTCCCTCGGACT
clonotype13	IGHV3-30	IGHJ4	IGHM	AKVRSGYYVEDY	12	IGHD3-22	GCGAAAGTTAGGAGTGGTTATTACGTGGAGGACTAC	IGKV1-9	IGKJ2	IGKC	QRLNTYPYT	CAGCGGCTTAATACTTACCCGTACACT
clonotype130	IGHV3-48	IGHJ6	IGHA1	ARGYASAEWLSPLGNGMDV	19	IGHD3-3	GCGAGAGGTTATGCATCTGCGGAGTGGCTATCCCCTCTGGGGAACGGAATGGACGTC	IGLV2-23	IGLJ1	IGLC1	CSYADTKIFYV	TGCTCATATGCAGATACTAAGATTTTCTATGTC
clonotype131	IGHV4-4	IGHJ4	IGHM	ARRVREGYFDY	11	IGHD1-1	GCGAGAAGGGTACGCGAGGGCTACTTTGACTAC	IGLV1-40	IGLJ3	IGLC3	QSYDSSLSGWV	CAGTCCTATGACAGCAGCCTGAGTGGTTGGGTG
clonotype132	IGHV3-66	IGHJ4	IGHM	ARGVGGQLPSANFDY	15	IGHD3-16	GCGAGGGGGGTGGGGGGACAGCTCCCTTCCGCTAACTTTGACTAC	IGKV3-11	IGKJ4	IGKC	QQRSNWPPT	CAGCAGCGTAGCAACTGGCCTCCCACT
clonotype133	IGHV4-39	IGHJ4	IGHD	TFNLGSGSYSFDS	13	IGHD1-26	ACTTTTAACTTGGGGAGTGGGAGCTACTCCTTTGACTCC	IGKV3-20	IGKJ1	IGKC	QHYGSSPKWT	CAGCACTATGGTAGCTCACCTAAGTGGACG
clonotype134	IGHV3-30	IGHJ6	IGHD	AKATHYYGSGSYYYYYGMDV	20	IGHD3-10	GCGAAAGCCACCCATTACTATGGTTCGGGGAGTTACTACTACTACTACGGTATGGACGTC	IGKV2-28	IGKJ1	IGKC	MQALQTPPWT	ATGCAAGCTCTACAAACTCCTCCGTGGACG
clonotype135	IGHV4-39	IGHJ4	IGHG2	ARDRYCSGGSCYWYRDY	17	IGHD2-15	GCGAGAGACCGATATTGTAGTGGTGGTTCCTGCTACTGGTACCGTGACTAC	IGKV1-17	IGKJ2	IGKC	LQYDSYPYT	CTACAGTATGATAGTTACCCGTACACT
clonotype136	IGHV1-18	IGHJ6	IGHD	ARGVSSPMVFYGMDV	15	IGHD2-8	GCGAGAGGAGTTAGCAGCCCGATGGTGTTCTACGGTATGGACGTC	IGKV3-11	IGKJ5	IGKC	QQRSNWPIT	CAGCAGCGTAGCAACTGGCCAATCACC
clonotype137	IGHV3-7	IGHJ4	IGHM	ARNSRGFDY	9	IGHD5-18	GCGAGAAACAGCCGCGGGTTTGACTAC	IGKV3-11	IGKJ3	IGKC	QQRSNWPIT	CAGCAGCGCAGCAACTGGCCAATCACC
clonotype138	IGHV2-5	IGHJ6	IGHG2	AYIGGVLNLWNGNQGYYYYYLDF	23	IGHD4-23	GCATACATCGGAGGCGTTCTCAATTTATGGAATGGTAACCAAGGGTACTACTACTACTACCTGGACTTC	IGLV2-14	IGLJ1	IGLC1	SSYSSNNPYV	AGCTCATATTCAAGCAACAACCCTTATGTC
clonotype139	IGHV4-39	IGHJ4	IGHG1	ARDPGGYGDYVFDF	14	IGHD4-17	GCGAGAGATCCGGGCGGCTACGGTGACTACGTCTTTGACTTT	IGLV3-1	IGLJ2	IGLC2	QVWDSRTVV	CAGGTGTGGGACAGCAGAACTGTGGTT
clonotype14	IGHV1-2	IGHJ5	IGHD	ARDVRERRFDP	11	IGHD3-10	GCGAGAGATGTTCGGGAGAGACGGTTCGACCCC	IGKV2D-29	IGKJ2	IGKC	MQSIQLPYT	ATGCAAAGTATACAGCTTCCGTACACT
clonotype140	IGHV3-30	IGHJ4	IGHG1	AKDFMFRGTYGESGYFLDF	19	IGHD1-26	GCGAAAGATTTCATGTTTCGTGGGACCTACGGGGAGTCGGGTTACTTCCTTGACTTC	IGKV3-20	IGKJ4	IGKC	QQYGRSTLT	CAGCAATATGGCCGCTCAACGCTCACT
clonotype143	IGHV3-74	IGHJ4	IGHM	VRGGHSSGFDLY	12	IGHD5-12	GTAAGAGGAGGGCATTCTAGTGGCTTCGATCTCTAC	IGKV3-20	IGKJ1	IGKC	QQYGSSPWT	CAGCAGTATGGTAGCTCACCGTGGACG
clonotype144	IGHV3-7	IGHJ4	IGHM	ASVLHDYGNWDRYFDY	16	IGHD4/OR15-4a	GCGAGTGTTCTTCATGACTATGGAAACTGGGATCGGTACTTTGACTAC	IGKV4-1	IGKJ4	IGKC	QQYLGTPLT	CAGCAATATTTGGGTACTCCGCTCACT
clonotype145	IGHV3-30	IGHJ5	IGHM	ARGHYYSSDVDS	12	IGHD3-22	GCAAGAGGTCACTATTACAGTAGTGACGTGGACTCT	IGKV1-17	IGKJ1	IGKC	LQHNSYPWT	CTTCAGCATAATTCTTACCCGTGGACG
clonotype146	IGHV3-48	IGHJ4	IGHA1	ARDTTWIRLDY	11	IGHD5-18	GCGAGAGACACCACGTGGATACGCCTTGACTAC	IGKV3-11	IGKJ5	IGKC	QQRASWPPEIT	CAGCAGCGTGCCAGCTGGCCTCCGGAGATCACC
clonotype147	IGHV1-18	IGHJ6	IGHG1	ARAHSIEFWGVANNGMDV	18	IGHD3-16	GCGAGAGCCCACTCTATTGAGTTTTGGGGAGTGGCCAACAACGGTATGGACGTC	IGKV3-20	IGKJ1	IGKC	HQYGTSPWT	CATCAGTATGGTACCTCACCGTGGACG
clonotype148	IGHV4-61	IGHJ4	IGHG2	ATTHCGADCYSPLHSAYYFDY	21	IGHD2-21	GCGACAACCCACTGTGGTGCTGATTGCTATTCCCCCCTCCACTCGGCGTATTACTTTGACTAC	IGKV1-39	IGKJ1	IGKC	QQSYSTTWT	CAACAGAGTTACAGTACCACGTGGACG
clonotype149	IGHV3-30	IGHJ4	IGHM	AKSSPRLSTYTVTTPIIL	18	IGHD4-11	GCGAAATCCTCACCCCGCTTATCGACTTATACAGTAACTACGCCTATTATCCTC	IGKV1-5	IGKJ2	IGKC	QQYNSYSNT	CAACAGTATAATAGTTATTCGAACACT
clonotype15	IGHV3-21	IGHJ4	IGHM	ARAPQQRYCSSTSCHEQFDY	20	IGHD2-2	GCGAGAGCCCCCCAACAAAGATATTGTAGTAGTACCAGCTGCCATGAACAATTTGACTAC	IGKV1-5	IGKJ2	IGKC	QQYNSYPYI	CAACAGTATAATAGTTATCCGTACATT
clonotype150	IGHV3-30	IGHJ5	IGHM	GGGLVIGGVGWFDP	14	IGHD3/OR15-3a	GGAGGAGGACTGGTTATTGGGGGGGTTGGCTGGTTCGACCCC	IGKV3-20	IGKJ1	IGKC	QQFDTSLWT	CAGCAGTTTGATACCTCACTGTGGACG
clonotype151	IGHV1-69	IGHJ4	IGHG2	AREEVGYDTPKPLDY	15	IGHD5-12	GCGAGAGAAGAAGTTGGCTACGATACGCCCAAACCACTTGACTAC	IGKV4-1	IGKJ2	IGKC	QQYYSAPYT	CAGCAATATTACAGTGCTCCGTACACT
clonotype153	IGHV3-30	IGHJ4	IGHM	ARGGAGYCSGSCCHQVDY	18	IGHD2-15	GCGAGAGGCGGCGCAGGGTACTGTAGTGGTAGCTGCTGTCACCAAGTCGACTAC	IGLV1-51	IGLJ2	IGLC2	GTWDSSLNVVV	GGAACATGGGATAGCAGCCTGAATGTTGTGGTA
clonotype154	IGHV1-2	IGHJ4	IGHM	ARGAGATRSIDY	12	IGHD1-26	GCGAGAGGGGCGGGAGCTACTCGATCGATTGACTAC	IGLV3-1	IGLJ2	IGLC2	QAWDSSTVV	CAGGCGTGGGACAGCAGCACTGTGGTA
clonotype155	IGHV3-30	IGHJ4	IGHM	TKDPDPATSLLWLGELSD	18	IGHD3-10	ACGAAAGACCCGGATCCGGCAACCTCACTATTATGGCTCGGGGAGTTATCCGAC	IGKV1-5	IGKJ2	IGKC	QQYNTHWYT	CAACAGTATAATACTCACTGGTACACT
clonotype156	IGHV4-34	IGHJ6	IGHM	ARGRYYDSPPTYYYYYMDV	19	IGHD3-22	GCGAGAGGGAGGTACTATGATAGTCCACCTACCTACTACTACTACTACATGGACGTC	IGLV3-19	IGLJ2	IGLC2	NSRDSSGNHVV	AACTCCCGGGACAGCAGTGGTAACCATGTGGTA
clonotype157	IGHV4-61	IGHJ6	IGHG1	SRVTGDSDEVFFYYYYMDV	19	IGHD3-16	TCGAGAGTCACGGGGGACTCCGATGAAGTGTTCTTCTACTACTACTACATGGACGTC	IGLV2-14	IGLJ2	IGLC2	SSFTTTSSLV	AGCTCATTTACAACCACCAGCAGTCTGGTA
clonotype158	IGHV3-30-3	IGHJ4	IGHG3	ARDFCSGGTCWGGVLDY	17	IGHD2-15	GCGAGAGATTTTTGTAGTGGTGGTACCTGCTGGGGGGGGGTTCTTGACTAC	IGLV2-14	IGLJ1	IGLC1	SSYTSSSIGYV	AGCTCATATACAAGCAGCAGCATCGGTTATGTC
clonotype16	IGHV3-49	IGHJ6	IGHM	TRDGFWIGSKYYFGMDV	17	IGHD3-3	ACTAGAGATGGGTTTTGGATTGGGTCTAAATACTACTTCGGTATGGACGTC	IGKV3-11	IGKJ1	IGKC	QERSNWPQT	CAGGAGCGTAGTAACTGGCCTCAGACG
clonotype160	IGHV3-30-3	IGHJ4	IGHD	ARDAAY	6	IGHD2-15	GCGAGAGACGCTGCCTAC	IGKV1-27	IGKJ1	IGKC	QKYNSARWT	CAAAAGTATAACAGTGCCCGGTGGACG
clonotype161	IGHV3-21	IGHJ3	IGHG1	ARTLHWLQLWLPAFDI	16	IGHD5-18	GCGAGAACTCTACATTGGCTACAACTATGGTTGCCTGCTTTTGATATC	IGKV3-20	IGKJ2	IGKC	QQHGSSRYT	CAGCAGCATGGTAGCTCACGGTACACT
clonotype163	IGHV1-2	IGHJ2	IGHM	ARVNTYYYDSSGSPSPLRYFDL	22	IGHD3-22	GCGAGAGTCAACACGTATTACTATGATAGTAGTGGTTCGCCGTCCCCCCTTCGGTACTTCGATCTC	IGKV3-11	IGKJ5	IGKC	QQRSNWPPLT	CAGCAGCGTAGCAACTGGCCTCCCCTCACC
clonotype164	IGHV1-69	IGHJ4	IGHM	ARGYCSGGSCYYGGGFMDY	19	IGHD2-15	GCGAGAGGATATTGTAGTGGTGGTAGCTGCTACTACGGGGGGGGCTTTATGGACTAC	IGKV1D-8	IGKJ1	IGKC	QQYYSFPWT	CAACAGTATTATAGTTTCCCGTGGACG
clonotype165	IGHV3-23	IGHJ4	IGHM	AKDYNFWSGLIDY	13	IGHD3-3	GCGAAAGATTACAATTTTTGGAGTGGTTTAATTGACTAC	IGKV3-20	IGKJ1	IGKC	QQYGSSPRT	CAGCAGTATGGTAGCTCACCTCGGACG
clonotype166	IGHV3-23	IGHJ4	IGHA1	VNGHLSTDHSDY	12	IGHD3/OR15-3a	GTCAATGGGCATTTATCGACTGACCATTCTGACTAC	IGKV3-11	IGKJ4	IGKC	QRRSNWPLT	CAGCGGCGAAGCAACTGGCCGCTCACT
clonotype168	IGHV3-21	IGHJ5	IGHM	AAVRATRDDIWQDWFDP	17	IGHD3-9	GCGGCAGTTCGGGCGACGAGGGACGATATTTGGCAGGACTGGTTCGACCCC	IGLV10-54	IGLJ2	IGLC2	SAWDSSLSGVV	TCTGCATGGGACAGCAGCCTCAGTGGTGTGGTT
clonotype169	IGHV4-30-4	IGHJ3	IGHM	AREGRITMMGQI	12	IGHD3-22	GCCAGAGAAGGCCGTATTACTATGATGGGCCAAATC	IGKV2-40	IGKJ2	IGKC	MQRIEFPYT	ATGCAACGTATAGAGTTTCCTTACACT
clonotype17	IGHV3-11	IGHJ2	IGHG1	ARRTYSGSYHTYWYFDL	17	IGHD1-26	GCGAGACGTACCTATAGTGGGAGCTACCATACTTACTGGTACTTCGATCTC	IGLV3-25	IGLJ2	IGLC2	QSADSSGSHVV	CAATCAGCAGACAGCAGTGGTAGTCATGTAGTT
clonotype170	IGHV3-23	IGHJ4	IGHM	ARDLPLKPQFLEWLLPSFDY	20	IGHD3-3	GCGAGAGATTTGCCGTTAAAGCCACAATTTTTGGAGTGGTTACTCCCCTCATTTGACTAC	IGKV1-8	IGKJ4	IGKC	QQYHSFPT	CAACAGTATCATAGTTTTCCCACT
clonotype171	IGHV4-34	IGHJ5	IGHG2	ARGLLLSMAVGVISRNDWFDP	21	IGHD3-22	GCGAGAGGCCTTCTCTTATCCATGGCAGTAGGTGTTATCTCCAGAAATGACTGGTTCGACCCC	IGLV1-40	IGLJ3	IGLC2	QSYDNIFRGV	CAGTCCTATGACAACATTTTCAGAGGGGTC
clonotype172	IGHV3-30	IGHJ3	IGHM	ASLGYYYDSSGYYYGPNLAFDI	22	IGHD3-22	GCGAGCCTAGGGTATTACTATGATAGTAGTGGTTATTACTACGGACCCAACCTGGCTTTTGATATC	IGKV1-27	IGKJ4	IGKC	QKYNSAPLT	CAAAAGTATAACAGTGCCCCGCTCACT
clonotype174	IGHV1-18	IGHJ4	IGHM	ARNRAWGAPNLPDY	14	IGHD3-16	GCGAGAAATCGGGCATGGGGGGCCCCGAACCTCCCTGACTAC	IGLV2-23	IGLJ1	IGLC1	CSYAGSSTYV	TGCTCATATGCAGGTAGTAGCACTTATGTC
clonotype175	IGHV1-18	IGHJ4	IGHD	ARDTRTTVTTN	11	IGHD4-17	GCGAGAGATACCAGGACTACGGTGACTACTAAC	IGLV1-40	IGLJ3	IGLC3	QSYDSSLSGWV	CAGTCCTATGACAGCAGCCTGAGTGGTTGGGTG
clonotype177	IGHV1-69	IGHJ3	IGHG1	ALELVAHDAFDI	12	IGHD6-13	GCACTGGAGCTGGTAGCCCATGATGCTTTTGATATC	IGLV2-14	IGLJ1	IGLC1	SSYTSSATYV	AGCTCATATACAAGTAGTGCCACTTATGTC
clonotype178	IGHV3-48	IGHJ6	IGHD	ARDRTRLHQVLSPESGMDV	19	IGHD2-2	GCGAGAGATCGGACCCGCTTGCACCAGGTACTATCACCCGAATCCGGTATGGACGTC	IGLV3-1	IGLJ1	IGLC1	QAWDSTTAVYV	CAGGCGTGGGACAGCACCACTGCGGTTTATGTC
clonotype179	IGHV3-21	IGHJ6	IGHM	ARDGPYYDSSGPMDV	15	IGHD3-22	GCGAGAGATGGGCCTTACTATGATAGTAGTGGACCCATGGACGTC	IGKV3-15	IGKJ3	IGKC	QQYNTWPPIT	CAGCAGTATAATACCTGGCCTCCGATCACT
clonotype180	IGHV1-2	IGHJ4	IGHM	AGDMDSSGWTLDY	13	IGHD6-19	GCGGGTGACATGGATAGTAGTGGCTGGACCCTTGACTAC	IGKV3-15	IGKJ4	IGKC	QQYNNWPPLT	CAGCAGTATAATAACTGGCCTCCGCTCACT
clonotype181	IGHV1-24	IGHJ3	IGHD	ATAGSSSWTSDAFDI	15	IGHD6-13	GCAACAGCGGGTAGCAGCAGCTGGACCTCTGATGCTTTTGATATC	IGKV1D-8	IGKJ1	IGKC	QQYYSFPRT	CAACAGTATTATAGTTTCCCTCGGACG
clonotype182	IGHV3-7	IGHJ4	IGHD	ARVPQEGYCSSTSCYKVYYFDY	22	IGHD2-2	GCGAGAGTTCCCCAAGAGGGATATTGTAGTAGTACCAGTTGCTATAAGGTGTACTACTTTGACTAC	IGLV3-1	IGLJ2	IGLC2	QAWDSSTVV	CAGGCGTGGGACAGCAGCACCGTGGTA
clonotype183	IGHV3-48	IGHJ6	IGHG1	VYGGMDV	7	IGHD3-16	GTCTACGGGGGAATGGACGTC	IGLV3-25	IGLJ2	IGLC2	QSVDSSGSYPEV	CAATCAGTGGACAGCAGTGGTTCTTATCCGGAGGTA
clonotype184	IGHV3-21	IGHJ3	IGHG1	ARDGPRTVPAAGIGDAFHV	19	IGHD6-13	GCGAGAGATGGGCCCCGCACTGTACCAGCAGCTGGTATTGGTGATGCTTTTCATGTC	IGKV4-1	IGKJ1	IGKC	QQYYSIPWT	CAACAATATTATAGTATTCCTTGGACG
clonotype185	IGHV3-21	IGHJ4	IGHM	ARDPTEMATIHFDY	14	IGHD5-24	GCGAGAGATCCAACAGAGATGGCTACAATACATTTTGACTAC	IGLV2-14	IGLJ2	IGLC2	SSYTSSSTLNVV	AGCTCATATACAAGCAGCAGCACTCTGAATGTGGTA
clonotype186	IGHV3-30	IGHJ4	IGHM	AKVKSPAAHDY	11	IGHD2-2	GCGAAAGTCAAATCTCCAGCTGCTCATGACTAC	IGLV2-11	IGLJ2	IGLC2	CSYAGSYTFGV	TGCTCATATGCAGGCAGCTACACTTTCGGGGTA
clonotype187	IGHV3-11	IGHJ6	IGHG1	TRDSLSSSSPVYYYYVMDV	19	IGHD6-6	ACGAGAGATTCCCTAAGCAGCTCGTCCCCCGTTTACTACTACTACGTTATGGACGTC	IGKV1-39	IGKJ2	IGKC	QQTYNTPYT	CAACAGACTTACAATACCCCGTACACT
clonotype189	IGHV3-7	IGHJ4	IGHG1	ASLAHKYYFDY	11	IGHD3-3	GCGAGTTTAGCACACAAGTACTACTTTGACTAC	IGLV3-1	IGLJ2	IGLC2	QAWDSSVV	CAGGCGTGGGACAGCAGCGTGGTA
clonotype19	IGHV1-2	IGHJ3	IGHG3	ARAATTFGVVLSRANDAFDI	20	IGHD3-3	GCGAGAGCCGCCACGACTTTTGGAGTAGTTCTTTCTCGCGCAAATGATGCTTTTGATATA	IGLV3-21	IGLJ3	IGLC3	QVWHSIGDQQV	CAGGTGTGGCATAGTATTGGTGATCAGCAGGTG
clonotype192	IGHV3-7	IGHJ4	IGHD	ARRAGASSAWGY	12	IGHD6-13	GCGAGAAGAGCTGGCGCCTCAAGTGCCTGGGGCTAC	IGKV4-1	IGKJ2	IGKC	QQYYSTPNT	CAACAATATTATAGTACTCCAAACACT
clonotype194	IGHV3-11	IGHJ4	IGHG2	ARQSRDYYVHYYFDS	15	IGHD3-22	GCGAGACAGAGTCGTGATTATTACGTACACTACTACTTTGACTCC	IGKV1-39	IGKJ4	IGKC	QQSHSTPFT	CAACAGAGTCACAGTACCCCTTTCACT
clonotype195	IGHV4-39	IGHJ6	IGHA1	ARELTDIVVVVTTTLVTHYGMDV	23	IGHD2-15	GCGAGAGAACTTACTGATATTGTAGTGGTGGTCACTACTACTCTCGTGACACACTACGGTATGGACGTC	IGLV3-21	IGLJ3	IGLC2	QVWGSSGDHHWV	CAGGTTTGGGGTAGTAGTGGTGATCATCATTGGGTG
clonotype196	IGHV4-34	IGHJ4	IGHD	ARRPGYYYDSSGYWD	15	IGHD3-22	GCGAGACGGCCCGGGTATTACTATGATAGTAGTGGTTATTGGGAC	IGLV1-47	IGLJ3	IGLC7	AAWDDSLSGPV	GCAGCATGGGATGACAGCCTGAGTGGTCCGGTG
clonotype197	IGHV1-18	IGHJ4	IGHG1	TRDLGMVNPYYFDF	14	IGHD7-27	ACTAGAGATCTGGGGATGGTGAACCCCTACTATTTTGACTTC	IGKV3-20	IGKJ2	IGKC	HQYRSSPRT	CATCAGTATCGTAGTTCACCTCGCACT
clonotype198	IGHV3-64	IGHJ4	IGHM	VRWVANTHDY	10	IGHD2-15	GTGAGATGGGTGGCGAATACCCATGACTAC	IGKV3-15	IGKJ3	IGKC	QQYNTWPFT	CAGCAGTATAATACCTGGCCTTTCACC
clonotype199	IGHV3-7	IGHJ4	IGHM	ARGLVAGTSG	10	IGHD6-19	GCGAGAGGTCTAGTGGCTGGTACGTCGGGC	IGKV1-8	IGKJ4	IGKC	QQYYSYPLT	CAACAGTATTATAGTTACCCGCTCACT
clonotype2	IGHV4-39	IGHJ4	IGHD	RAIVGAGPIDY	11	IGHD1-26	CGGGCTATAGTGGGAGCGGGTCCGATTGACTAC	IGKV3-11	IGKJ5	IGKC	QQRSNWPS	CAGCAGCGTAGCAACTGGCCTTCC
clonotype20	IGHV4-61	IGHJ4	IGHG1	AREVTISGVVILPYFDS	17	IGHD3-3	GCGAGAGAGGTTACGATTTCTGGAGTAGTTATTCTTCCTTATTTTGACTCC	IGKV3-15	IGKJ2	IGKC	QQYKDWFLYT	CAGCAGTATAAGGACTGGTTCCTGTACACT
clonotype201	IGHV3-30	IGHJ6	IGHM	AKGFSGYSSSWSPYYYYYYMDV	22	IGHD6-13	GCGAAAGGATTTTCCGGGTATAGCAGCAGCTGGTCCCCATACTACTACTACTACTACATGGACGTC	IGLV2-14	IGLJ2	IGLC2	SSYTSSSTVV	AGCTCATATACAAGCAGCAGCACTGTGGTA
clonotype202	IGHV1-18	IGHJ3	IGHM	ARTVQWLGAFDI	12	IGHD6-19	GCGAGAACGGTACAGTGGCTGGGGGCTTTTGATATC	IGLV1-47	IGLJ2	IGLC2	AAWDDSLSGPVV	GCAGCATGGGATGACAGCCTGAGTGGTCCTGTGGTA
clonotype203	IGHV4-38-2	IGHJ4	IGHG2	ARGLRDSWSGHFTNR	15	IGHD3-3	GCGAGAGGGTTAAGGGATTCTTGGAGTGGTCATTTCACCAATAGA	IGKV1-5	IGKJ1	IGKC	QQYNTNWWT	CAACAGTATAATACTAATTGGTGGACG
clonotype205	IGHV3-15	IGHJ5	IGHG1	ATDKIVPAPMVTGGYGWFAP	20	IGHD2-2	GCCACAGACAAAATAGTACCAGCACCTATGGTGACTGGTGGCTATGGCTGGTTCGCCCCC	IGKV1-39	IGKJ2	IGKC	LQTYRTPRT	CTACAGACTTACAGGACCCCTCGGACT
clonotype206	IGHV3-15	IGHJ4	IGHM	ATDAGLHDFWSGYF	14	IGHD3-3	GCCACAGATGCCGGACTTCACGATTTTTGGAGTGGATATTTC	IGKV4-1	IGKJ1	IGKC	HQFYKAPFT	CACCAATTTTATAAAGCTCCGTTTACG
clonotype208	IGHV4-34	IGHJ6	IGHG2	TRGRRIPFHYRGFSYGYEYYYYMDV	25	IGHD5-12	ACGAGAGGCCGTCGGATCCCGTTTCACTACCGTGGATTTAGTTATGGTTACGAGTATTACTATTACATGGACGTC	IGKV2-28	IGKJ1	IGKC	MQGRETPRT	ATGCAAGGTCGAGAGACTCCGCGAACG
clonotype209	IGHV3-30	IGHJ4	IGHM	AKLHRRDSNYDPFDY	15	IGHD4-11	GCGAAACTCCACCGCCGTGACAGTAACTACGATCCCTTTGACTAC	IGKV1-17	IGKJ3	IGKC	LQHNSYPFT	CTACAGCATAATAGTTACCCATTCACT
clonotype21	IGHV3-7	IGHJ6	IGHD	ARGYCSSTSCYVHYYYGMDV	20	IGHD2-2	GCGAGAGGGTATTGTAGTAGTACCAGCTGCTATGTTCACTACTACTACGGTATGGACGTC	IGKV1-39	IGKJ4	IGKC	QQSYSTPLT	CAACAGAGTTACAGTACCCCCCTCACT
clonotype211	IGHV3-53	IGHJ6	IGHG3	VRIGHNSWNYYPYGMDV	17	IGHD5-24	GTGAGAATTGGCCACAATTCTTGGAACTATTATCCTTACGGTATGGACGTC	IGKV3-15	IGKJ2	IGKC	QQYYNWPRYT	CAGCAGTATTATAATTGGCCTCGGTACACT
clonotype213	IGHV2-5	IGHJ4	IGHG1	GYFYDTRGYGVYFDY	15	IGHD3-22	GGTTATTTCTATGATACTCGTGGTTATGGTGTATACTTTGACTAC	IGKV1D-12	IGKJ5	IGKC	QQAKSFPIT	CAACAGGCTAAGAGTTTCCCGATCACC
clonotype214	IGHV3-74	IGHJ4	IGHM	ANGAEF	6	IGHD3-10	GCAAACGGGGCCGAATTT	IGKV2D-29	IGKJ3	IGKC	MQSVQIPLT	ATGCAGAGTGTACAAATTCCTCTCACT
clonotype215	IGHV1-2	IGHJ1	IGHM	ARSHYYDSSGPH	12	IGHD3-22	GCGAGGAGTCATTACTATGATAGTAGTGGCCCTCAC	IGKV3-20	IGKJ1	IGKC	QQYGSSFA	CAGCAGTATGGTAGCTCCTTCGCG
clonotype216	IGHV3-30	IGHJ1	IGHM	ATRDAVVDPEGKTGAENFRY	20	IGHD2-15	GCGACCCGAGATGCGGTGGTAGACCCTGAGGGTAAAACGGGCGCTGAAAATTTCCGGTAC	IGKV1-5	IGKJ1	IGKC	QQYESYWT	CAACAGTATGAAAGTTATTGGACG
clonotype217	IGHV3-7	IGHJ4	IGHM	VRDQKAWFGELFDY	14	IGHD3-10	GTGAGAGATCAAAAAGCATGGTTCGGGGAGTTGTTTGACTAC	IGKV1-39	IGKJ1	IGKC	QQGYSSPWT	CAACAGGGTTACAGTTCCCCGTGGACG
clonotype218	IGHV4-61	IGHJ4	IGHM	ARAYCGGDCYSDYYFDY	17	IGHD2-21	GCGAGAGCATATTGTGGTGGTGACTGCTATAGCGACTACTACTTTGACTAC	IGLV8-61	IGLJ3	IGLC3	VLYMGSGTWV	GTGCTGTATATGGGTAGTGGCACCTGGGTG
clonotype219	IGHV3-72	IGHJ3	IGHM	ARVGYYDSSGNALDAFDI	18	IGHD3-22	GCTAGAGTAGGTTACTATGATAGTAGTGGTAATGCCCTAGATGCTTTTGATATT	IGLV1-51	IGLJ3	IGLC3	GTWENSLTAVV	GGAACATGGGAAAACAGCCTGACTGCTGTGGTG
clonotype22	IGHV3-74	IGHJ4	IGHM	ARRIAVAGTFDY	12	IGHD6-19	GCAAGACGTATAGCAGTGGCTGGTACCTTTGACTAC	IGKV4-1	IGKJ2	IGKC	QQYYSTPPS	CAGCAATATTATAGTACTCCTCCGTCT
clonotype220	IGHV3-72	IGHJ3	IGHG2	CRVGSYYDSVGDAKDAFDI	19	IGHD3-22	TGTAGGGTGGGGAGTTACTATGATAGCGTTGGTGACGCAAAGGATGCTTTCGATATC	IGLV1-51	IGLJ2	IGLC2	ATWDISLSGLV	GCAACATGGGATATCAGCCTGAGTGGTTTGGTT
clonotype221	IGHV1-18	IGHJ6	IGHG1	ARAGPRIYYALDV	13	IGHD2-15	GCGAGAGCTGGCCCCAGGATCTACTACGCTTTGGACGTC	IGLV1-40	IGLJ1	IGLC1	QSYDDSLSGYV	CAGTCCTATGACGACAGCCTGAGTGGTTATGTC
clonotype222	IGHV3-21	IGHJ3	IGHG1	ARDLSFGPLQQPGAFDL	17	IGHD6-13	GCGAGAGACCTGTCATTCGGGCCCCTGCAGCAGCCCGGGGCTTTTGATTTG	IGKV3-20	IGKJ2	IGKC	QQYGNSPYT	CAGCAGTATGGTAACTCGCCGTACACT
clonotype223	IGHV3-30	IGHJ4	IGHM	AKEFFPQFGLAWDY	14	IGHD3-16	GCGAAGGAATTCTTCCCCCAGTTTGGTCTCGCTTGGGACTAC	IGKV1-9	IGKJ1	IGKC	QQLNSYPRT	CAACAGCTTAATAGTTACCCTCGGACG
clonotype226	IGHV3-30	IGHJ4	IGHM	AKTRGYSYGVDY	12	IGHD5-18	GCGAAAACGCGTGGATACAGCTATGGAGTTGACTAC	IGKV1D-12	IGKJ4	IGKC	QQANSFPLT	CAACAGGCTAACAGTTTCCCCCTCACT
clonotype227	IGHV3-30	IGHJ4	IGHD	AKVGCSSTSCYIPHDY	16	IGHD2-2	GCGAAGGTTGGATGTAGTAGTACCAGCTGCTATATTCCCCATGACTAC	IGKV2D-30	IGKJ5	IGKC	MQGTHWPIT	ATGCAAGGTACACACTGGCCTATCACC
clonotype228	IGHV3-11	IGHJ1	IGHG1	ARGAGYFQH	9	N/A	GCGAGAGGGGCCGGATACTTCCAGCAC	IGKV3D-20	IGKJ2	IGKC	QQYAWSPYT	CAGCAGTATGCTTGGTCACCGTACACT
clonotype229	IGHV1-2	IGHJ6	IGHD	ARGGRISYSSSRAYYGMDV	19	IGHD6-13	GCGAGAGGGGGGAGGATATCGTATAGCAGCAGTAGGGCGTACTACGGTATGGACGTC	IGLV1-44	IGLJ2	IGLC2	AAWDDSLNGVV	GCAGCATGGGATGACAGCCTGAATGGTGTGGTA
clonotype23	IGHV5-51	IGHJ4	IGHG2	TRGDLYY	7	IGHD1-26	ACCAGGGGAGATCTGTACTAC	IGKV3-15	IGKJ2	IGKC	LQYEKWYS	CTGCAGTATGAAAAGTGGTACTCT
clonotype230	IGHV3-21	IGHJ4	IGHG1	ARARGDNFFDS	11	IGHD3-16	GCGCGAGCACGGGGGGACAATTTTTTTGATTCC	IGKV4-1	IGKJ1	IGKC	QQYYLLPT	CAACAGTATTATCTTCTTCCGACG
clonotype231	IGHV3-53	IGHJ4	IGHM	ARGSYQMSFDY	11	IGHD1-26	GCGAGAGGGAGCTATCAGATGAGCTTTGACTAC	IGLV2-23	IGLJ3	IGLC3	CSYAGSSTWV	TGCTCATATGCAGGTAGTAGCACTTGGGTG
clonotype232	IGHV3-53	IGHJ6	IGHD	ARVPAYYYYMDV	12	N/A	GCGAGAGTCCCGGCCTACTACTACTACATGGACGTC	IGKV3-15	IGKJ1	IGKC	QQYNNWLSWT	CAGCAGTATAATAACTGGCTTTCGTGGACG
clonotype233	IGHV3-23	IGHJ4	IGHG2	AKELEWGSDLLIVRGYFDQ	19	IGHD3-3	GCGAAAGAGTTGGAATGGGGGTCGGATCTGCTCATCGTGAGGGGATACTTTGACCAG	IGLV3-21	IGLJ1	IGLC1	QVWDSRSDHYV	CAGGTGTGGGATAGTAGAAGTGATCATTATGTC
clonotype234	IGHV3-30	IGHJ4	IGHM	AKLAYSSSWYYFDY	14	IGHD6-13	GCGAAACTGGCGTATAGCAGCAGCTGGTACTACTTTGACTAC	IGKV1-39	IGKJ2	IGKC	QQSYSTPMYT	CAACAGAGTTACAGTACCCCTATGTACACT
clonotype235	IGHV4-59	IGHJ6	IGHA2	ARHRGVMIFGVLTPGYYGMDV	21	IGHD3/OR15-3a	GCGAGACATCGAGGTGTTATGATTTTTGGAGTCCTTACCCCAGGGTATTACGGTATGGACGTC	IGKV1-33	IGKJ4	IGKC	QTYYNFPPLT	CAGACTTATTATAATTTCCCTCCGCTCACT
clonotype236	IGHV3-74	IGHJ3	IGHM	AKYYNFWSGYYDDAFDI	17	IGHD3-3	GCTAAGTATTACAATTTTTGGAGTGGTTATTATGACGATGCTTTTGATATC	IGKV1-39	IGKJ4	IGKC	QQSYSTPLT	CAACAGAGTTACAGTACCCCGCTCACT
clonotype237	IGHV5-51	IGHJ6	IGHM	ARHGPQSGGFYYYYYMDV	18	IGHD1-26	GCGAGACATGGACCCCAGAGTGGGGGCTTCTACTACTACTACTACATGGACGTC	IGKV3-20	IGKJ4	IGKC	QQYGSSPPKLT	CAGCAGTATGGTAGCTCACCTCCAAAGCTCACT
clonotype238	IGHV1-46	IGHJ4	IGHM	ARAMIVVVPLVY	12	IGHD3-22	GCGAGAGCTATGATAGTAGTGGTCCCTCTGGTCTAC	IGKV4-1	IGKJ2	IGKC	QQYYRTPYT	CAGCAATATTATCGTACTCCGTACACT
clonotype239	IGHV4-59	IGHJ6	IGHA2	ARNGPSYYNLWSGYGYMDV	19	IGHD3-3	GCGAGAAATGGGCCTTCGTATTACAATTTGTGGAGTGGTTACGGCTACATGGACGTC	IGKV3-20	IGKJ2	IGKC	QQYGSSPGT	CAACAGTATGGTAGCTCACCGGGGACT
clonotype240	IGHV3-30	IGHJ6	IGHD	AKRSSEWLLSRAYYYYGMDV	20	IGHD3-3	GCGAAAAGGTCGTCGGAGTGGTTATTATCCCGAGCCTACTACTACTACGGTATGGACGTC	IGKV2-28	IGKJ2	IGKC	MQALQTPYT	ATGCAAGCTCTACAAACTCCGTACACT
clonotype241	IGHV4-34	IGHJ4	IGHM	ARGRGYNFWSGLYYFDS	17	IGHD3-3	GCGAGAGGCCGCGGTTACAATTTTTGGAGTGGCCTATACTACTTTGACTCC	IGKV2-28	IGKJ1	IGKC	MQALQTPRT	ATGCAAGCTCTACAAACTCCTCGGACG
clonotype244	IGHV3-30	IGHJ6	IGHM	ANPLSDESKGYYGMDV	16	IGHD4-11	GCGAACCCCCTGTCCGATGAGAGTAAGGGCTACTACGGTATGGACGTC	IGLV1-47	IGLJ3	IGLC3	ASWDDRLIGWV	GCATCATGGGATGACAGATTGATTGGTTGGGTG
clonotype245	IGHV4-61	IGHJ6	IGHG1	ARVDSTGSDEIYYYNYLMDV	20	IGHD6-19	GCGAGGGTGGATAGCACTGGGTCGGACGAAATCTACTACTACAACTACCTCATGGACGTC	IGLV2-14	IGLJ2	IGLC2	SSYTTSSALV	AGCTCATATACAACCAGCAGCGCTCTGGTT
clonotype246	IGHV3-30	IGHJ4	IGHM	ATGRFSDY	8	IGHD1-14	GCGACCGGACGGTTCTCTGACTAC	IGLV4-69	IGLJ2	IGLC2	QTWGTGIVV	CAGACCTGGGGCACTGGCATTGTGGTA
clonotype248	IGHV5-51	IGHJ6	IGHG3	ARHSNFFYYYYDMGV	15	IGHD4-11	GCGAGACACAGTAACTTCTTCTACTACTATTACGATATGGGCGTC	IGLV1-51	IGLJ2	IGLC2	GTWDASLSAGV	GGAACATGGGATGCCAGCCTGAGTGCTGGGGTA
clonotype249	IGHV3-30-3	IGHJ4	IGHM	ARGLGYYGSGSSFDY	15	IGHD3-10	GCGAGAGGACTTGGATACTATGGTTCGGGGAGTTCCTTTGACTAC	IGKV3-11	IGKJ4	IGKC	QQRSNWPLT	CAGCAGCGTAGCAACTGGCCGCTCACT
clonotype250	IGHV4-34	IGHJ6	IGHD	ARGGTIFGGVRNYYYYYGMDV	21	IGHD3-3	GCGAGAGGCGGTACGATTTTTGGAGGGGTTAGGAATTACTACTACTACTACGGTATGGACGTC	IGLV1-44	IGLJ1	IGLC1	AAWDDSLNGYV	GCAGCATGGGATGACAGCCTGAATGGTTATGTC
clonotype251	IGHV3-30	IGHJ4	IGHM	ANRIAVAGRAYYFDY	15	IGHD6-19	GCGAACCGTATAGCAGTGGCTGGTCGGGCCTACTACTTTGACTAC	IGKV3-15	IGKJ4	IGKC	QQYNNWPPLT	CAGCAGTATAATAACTGGCCTCCGCTCACT
clonotype252	IGHV6-1	IGHJ3	IGHA1	ARESAWYNWNGHHAFHI	17	IGHD1-20	GCAAGAGAATCAGCATGGTATAACTGGAACGGCCACCATGCTTTTCATATC	IGLV2-14	IGLJ2	IGLC2	SSYSSSSTLVV	AGCTCATATTCAAGCAGCAGCACTCTTGTGGTA
clonotype253	IGHV3-74	IGHJ4	IGHM	AREYYDFWSGYYGDIDY	17	IGHD3-3	GCAAGAGAGTATTACGATTTTTGGAGTGGTTATTATGGGGATATTGACTAC	IGLV5-45	IGLJ3	IGLC3	MIWHSSAWV	ATGATTTGGCACAGCAGCGCTTGGGTG
clonotype254	IGHV1-18	IGHJ6	IGHG1	ARDLGMVHHYYMDV	14	IGHD3-3	GCGAGAGATCTTGGAATGGTACACCATTACTACATGGACGTC	IGKV3-20	IGKJ4	IGKC	HQYGSSPS	CACCAGTATGGTAGCTCACCTTCT
clonotype255	IGHV3-30	IGHJ6	IGHD	AKVPWNPGGIYYYYMDV	17	IGHD1-1	GCGAAAGTCCCGTGGAACCCGGGGGGTATCTACTACTACTACATGGACGTC	IGLV2-8	IGLJ2	IGLC2	SSYAGSNKGVV	AGCTCATATGCAGGCAGCAACAAGGGGGTGGTA
clonotype256	IGHV3-30-3	IGHJ4	IGHG3	MRVWD	5	IGHD3-16	ATGAGAGTTTGGGAC	IGKV3-11	IGKJ4	IGKC	QQRSNFPHT	CAGCAGCGTTCCAACTTTCCTCATACT
clonotype257	IGHV3-21	IGHJ6	IGHD	ARAPHGYYDILTGYKGALLYYGMDV	25	IGHD3-9	GCGAGAGCCCCCCACGGATATTACGATATTTTGACTGGTTATAAGGGGGCCCTCTTGTACTACGGTATGGACGTC	IGLV1-47	IGLJ2	IGLC2	AAWDDSLSGLV	GCAGCATGGGATGACAGCCTGAGTGGTCTGGTA
clonotype259	IGHV5-51	IGHJ3	IGHG2	ARMVGYYDSGGYDAFNI	17	IGHD3-22	GCGAGAATGGTTGGTTACTATGATAGTGGTGGTTATGATGCTTTTAATATC	IGLV3-1	IGLJ2	IGLC3	QAWVSSTAV	CAGGCGTGGGTCAGCAGCACTGCGGTA
clonotype26	IGHV3-30	IGHJ6	IGHD	AKARGSATIYYYYYMDV	17	IGHD3-10	GCGAAAGCCCGGGGGTCGGCGACCATCTACTACTACTACTACATGGACGTC	IGKV3-11	IGKJ2	IGKC	QQPLAGYT	CAGCAGCCACTGGCGGGGTACACT
clonotype260	IGHV3-30	IGHJ4	IGHD	AKAMSIAAAGNGY	13	IGHD6-13	GCGAAAGCAATGAGTATAGCAGCAGCTGGTAATGGCTAC	IGKV1-5	IGKJ1	IGKC	QQYNSYSWT	CAACAGTATAATAGTTATTCGTGGACG
clonotype261	IGHV4-34	IGHJ4	IGHG1	ARGLGNAWGYLRYTGVYFDN	20	IGHD2-8	GCGAGAGGCCTTGGGAACGCCTGGGGGTACCTTCGTTACACTGGGGTGTATTTTGACAAC	IGKV3-11	IGKJ4	IGKC	QQRGDWLT	CAGCAGCGTGGCGACTGGCTCACT
clonotype262	IGHV4-4	IGHJ4	IGHG1	ARDVEIQTYSDILAGYYEGAVFDL	24	IGHD3-9	GCGAGAGATGTAGAGATACAGACGTATTCCGATATTTTGGCTGGTTATTATGAGGGTGCCGTCTTTGACCTC	IGLV1-51	IGLJ2	IGLC3	GTWDSRLSGGV	GGAACATGGGATAGTAGACTGAGTGGAGGAGTT
clonotype263	IGHV3-66	IGHJ6	IGHG1	ARVNYDLWTALPHGMDV	17	IGHD3-9	GCGAGAGTCAATTACGATCTTTGGACTGCTTTGCCTCACGGTATGGACGTC	IGKV3-15	IGKJ2	IGKC	QQYYYWPLYT	CAGCAGTATTATTACTGGCCTCTGTACACT
clonotype264	IGHV3-7	IGHJ4	IGHG1	AREGRRNFDWLLLNRIGFDS	20	IGHD3-9	GCGAGAGAGGGTCGACGAAATTTTGACTGGTTATTATTGAACAGGATAGGCTTTGACTCC	IGKV2-28	IGKJ4	IGKC	MQGLQTPLT	ATGCAAGGTCTACAAACTCCTCTCACT
clonotype267	IGHV1-2	IGHJ3	IGHG1	ARGLDDHYRTSDSFLSLALPHPFDI	25	IGHD2-2	GCGCGAGGATTAGATGATCACTATCGTACCAGTGATTCTTTCTTGAGCCTCGCCCTCCCTCATCCTTTTGACATC	IGKV3-20	IGKJ3	IGKC	QNYGDSQFT	CAGAACTATGGTGATTCACAGTTCACT
clonotype268	IGHV3-30	IGHJ4	IGHM	ATIPRGGSYWPKFDY	15	IGHD1-26	GCGACTATCCCCCGGGGTGGGAGCTACTGGCCAAAGTTTGACTAC	IGKV2D-29	IGKJ1	IGKC	MQSIQLPPT	ATGCAAAGTATACAGCTTCCTCCGACG
clonotype270	IGHV4-39	IGHJ4	IGHA1	ARDLMGGIVIVPAAIAY	17	IGHD2-2	GCGAGAGATCTCATGGGTGGTATTGTTATAGTACCAGCTGCTATCGCCTAC	IGLV1-44	IGLJ2	IGLC2	AAWDDTLNGVV	GCAGCCTGGGATGACACTTTGAATGGTGTGGTA
clonotype271	IGHV1-8	IGHJ4	IGHG1	SRGRGRLQRSWYLGLDS	17	IGHD6-13	TCGAGAGGCAGAGGGAGATTACAGAGAAGCTGGTACTTGGGTCTTGACTCC	IGKV2-28	IGKJ2	IGKC	MQPLHTPYT	ATGCAACCTCTACACACTCCGTACACT
clonotype272	IGHV3-11	IGHJ6	IGHG1	ARGRRDNQLLYSAYGMDV	18	IGHD2-2	GCGAGAGGCCGGCGAGACAACCAACTGCTATATTCCGCCTACGGTATGGACGTC	IGKV1-39	IGKJ2	IGKC	QQSYSTPPYT	CAACAGAGTTACAGTACCCCCCCGTACACT
clonotype273	IGHV1-18	IGHJ6	IGHM	ARGVELRGDYYYGMDV	16	IGHD1-7	GCGAGAGGGGTTGAACTACGAGGGGACTACTACTACGGTATGGACGTC	IGKV1-39	IGKJ2	IGKC	QQSYSTPLH	CAACAGAGTTACAGTACCCCCTTACAC
clonotype274	IGHV1-69	IGHJ5	IGHG1	ARDIEVLITTTPGDYNWFDP	20	IGHD2-15	GCGAGGGATATTGAAGTGTTGATAACTACTACTCCTGGTGATTATAACTGGTTCGACCCC	IGLV10-54	IGLJ2	IGLC2	SAWDTSLSAVV	TCAGCGTGGGACACCAGCCTCAGTGCTGTGGTA
clonotype276	IGHV3-21	IGHJ5	IGHG3	ARGSTSWYPDWFDP	14	IGHD6-13	GCGAGAGGGAGCACCAGCTGGTACCCGGACTGGTTCGACCCC	IGLV1-51	IGLJ1	IGLC2	GTWDSSLSAYV	GGAACATGGGATAGCAGCCTGAGTGCTTATGTC
clonotype277	IGHV4-61	IGHJ4	IGHM	ARLYSSGGSRFDY	13	IGHD6-19	GCGAGGCTTTATAGCAGTGGCGGGAGTCGCTTTGACTAC	IGKV1-39	IGKJ2	IGKC	QQAYTTPYT	CAACAGGCTTACACTACCCCGTACACT
clonotype279	IGHV1-69	IGHJ3	IGHG1	ATPYYHSSGYFEEAFHI	17	IGHD3-22	GCGACCCCTTACTATCATAGTAGTGGTTATTTTGAGGAAGCTTTTCATATC	IGKV3-15	IGKJ2	IGKC	QQYNNWPPYT	CAACAATATAATAACTGGCCTCCGTACACT
clonotype28	IGHV1-18	IGHJ3	IGHG1	ARDGDYDYVWGIFDI	15	IGHD3-16	GCAAGAGATGGGGATTATGATTACGTTTGGGGGATATTTGATATC	IGKV1-9	IGKJ2	IGKC	QQLNSYPRT	CAACAGCTTAATAGTTACCCTCGGACT
clonotype280	IGHV3-11	IGHJ3	IGHM	ARDHSNRYCSSTHCYMDAFDI	21	IGHD2-2	GCGAGAGACCACTCGAATAGATATTGTAGTAGTACCCACTGCTATATGGATGCTTTTGATATT	IGKV4-1	IGKJ4	IGKC	QQYYSTPLT	CAGCAATATTATAGTACTCCCCTCACT
clonotype281	IGHV4-39	IGHJ4	IGHA1	ARVGRGGYYFFDY	13	IGHD1-26	GCGAGAGTGGGTCGTGGGGGCTACTACTTCTTTGACTAC	IGKV3-11	IGKJ2	IGKC	QQRDHWPTT	CAGCAGCGTGACCACTGGCCTACTACT
clonotype284	IGHV3-7	IGHJ4	IGHM	ARLGDDY	7	N/A	GCGAGGCTAGGAGATGACTAC	IGKV1-17	IGKJ2	IGKC	LQLSSFPFT	CTACAGCTGAGTAGTTTCCCGTTCACT
clonotype285	IGHV1-58	IGHJ6	IGHM	AAASYAFGVVPTNHYGMDV	19	IGHD3-3	GCGGCAGCTAGCTACGCTTTTGGAGTGGTCCCCACCAACCATTACGGTATGGACGTC	IGKV3-15	IGKJ1	IGKC	QQYNNWPPWT	CAGCAGTATAATAACTGGCCTCCGTGGACG
clonotype286	IGHV3-53	IGHJ6	IGHM	ARGIAARPSPTSTYYYYYMDV	21	IGHD6-6	GCGAGAGGCATAGCAGCTCGTCCGTCTCCCACCTCAACATACTACTACTACTACATGGACGTC	IGKV1-39	IGKJ5	IGKC	QQSYSTPIT	CAACAGAGTTACAGTACCCCGATCACC
clonotype288	IGHV1-18	IGHJ5	IGHM	ARAYYDFWSGYREGYNWFDP	20	IGHD3-3	GCGAGAGCCTATTACGATTTTTGGAGTGGTTACCGGGAGGGCTACAACTGGTTCGACCCC	IGLV1-40	IGLJ3	IGLC3	QSYDSSLSGWV	CAGTCCTATGACAGCAGCCTGAGTGGTTGGGTG
clonotype289	IGHV4-59	IGHJ2	IGHG1	ASGARHYNFWRSSYEARYFDL	21	IGHD3-3	GCGAGCGGGGCGCGCCATTACAATTTTTGGAGGAGTTCTTATGAGGCTCGGTACTTCGATCTC	IGKV3-11	IGKJ1	IGKC	QQRDTWPWT	CAGCAGCGTGACACCTGGCCGTGGACG
clonotype29	IGHV1-2	IGHJ4	IGHG2	ASSQWLVGNEY	11	IGHD6-19	GCGAGTTCTCAGTGGCTGGTGGGGAATGAATAC	IGLV1-44	IGLJ1	IGLC1	AAWDDSLNGV	GCAGCATGGGATGACAGCCTGAATGGGGTC
clonotype290	IGHV3-49	IGHJ4	IGHM	VRGTTGWFR	9	IGHD6-19	GTTAGAGGAACCACTGGCTGGTTCCGG	IGKV2D-29	IGKJ1	IGKC	LQSLELPPT	CTGCAAAGTCTAGAGCTTCCTCCGACG
clonotype291	IGHV1-2	IGHJ3	IGHG1	ARVKYFDSSGRVTFDI	16	IGHD3-22	GCGAGAGTGAAGTACTTTGATAGTAGTGGCCGCGTGACTTTTGATATC	IGKV1-39	IGKJ5	IGKC	QQSYRTPVT	CAACAGAGTTACAGAACCCCGGTCACT
clonotype292	IGHV3-30	IGHJ4	IGHD	AKIKGGSYFTYFYYFDY	17	IGHD1-26	GCGAAAATTAAGGGGGGGAGCTACTTCACCTACTTCTACTACTTTGACTAC	IGLV6-57	IGLJ2	IGLC2	QSYDSSNPVV	CAGTCTTATGATAGCAGCAACCCTGTGGTA
clonotype294	IGHV3-30	IGHJ6	IGHD	AKVRRFRDGMDV	12	IGHD2-21	GCGAAAGTACGAAGATTCCGCGACGGTATGGACGTC	IGKV3-20	IGKJ2	IGKC	QQYGSSPYT	CAGCAGTATGGTAGCTCACCGTACACT
clonotype295	IGHV4-39	IGHJ5	IGHG1	ARDPDKSRLGELGGWFDP	18	IGHD3-16	GCGAGAGATCCCGACAAATCACGTTTGGGGGAGTTAGGTGGCTGGTTCGACCCC	IGLV3-1	IGLJ2	IGLC2	QAWDSSSVI	CAGGCGTGGGACAGCAGCTCTGTTATA
clonotype297	IGHV1-2	IGHJ1	IGHG2	VRSGSGGEYFPH	12	IGHD1-26	GTGAGAAGTGGGTCCGGAGGGGAATACTTCCCCCAC	IGKV1-5	IGKJ4	IGKC	QQYNSYSALT	CAACAATATAATAGTTATTCTGCGCTCACT
clonotype298	IGHV4-34	IGHJ6	IGHD	ARFVVAGPYYFGFDV	15	IGHD2-21	GCGAGATTTGTGGTGGCCGGGCCCTACTATTTCGGTTTCGACGTC	IGKV1-NL1	IGKJ2	IGKC	QQYYNIPYT	CAACAGTATTATAATATCCCGTACACT
clonotype299	IGHV3-48	IGHJ3	IGHG1	AREDDFLVLSDATFWAGAFDI	21	IGHD3/OR15-3a	GCGAGAGAGGACGATTTTTTAGTACTATCAGATGCGACTTTTTGGGCTGGTGCTTTTGATATC	IGKV3-20	IGKJ1	IGKC	QQYSNSRT	CAGCAGTATAGTAACTCACGGACG
clonotype3	IGHV3-74	IGHJ4	IGHM	ARELSGEGGY	10	IGHD7-27	GCAAGAGAGTTGTCTGGGGAGGGGGGGTAC	IGLV2-23	IGLJ1	IGLC1	CSYAGSSTFYV	TGCTCATATGCAGGTAGTAGCACTTTCTATGTC
clonotype30	IGHV1-69	IGHJ3	IGHG2	ARPTEYHDSSGYLATHNLEAFDI	23	IGHD3-22	GCGAGACCAACCGAATACCATGATAGTAGTGGTTATCTTGCGACTCATAACCTTGAAGCTTTTGATATC	IGKV3-20	IGKJ1	IGKC	QQYGNSPVT	CAGCAATATGGTAATTCACCTGTGACG
clonotype300	IGHV3-9	IGHJ6	IGHG2	AKEYYDTRGYPTWGMDV	17	IGHD3-22	GCAAAAGAGTACTATGACACTAGAGGTTATCCCACCTGGGGTATGGACGTC	IGLV2-23	IGLJ3	IGLC3	CSFAGSLTRV	TGCTCATTTGCAGGTTCTCTCACTCGGGTC
clonotype302	IGHV3-48	IGHJ4	IGHG3	TRAYPLLTTSHYDSSGYDF	19	IGHD3-22	ACGAGAGCGTATCCCCTTCTTACAACGTCTCACTACGATAGTAGTGGCTATGACTTC	IGKV1-33	IGKJ3	IGKC	QQYDNLPT	CAACAGTATGATAATCTACCCACT
clonotype303	IGHV3-23	IGHJ4	IGHG1	AKDLPSYSDFWSGYFDH	17	IGHD3-3	GCGAAAGATCTCCCCTCTTATTCGGATTTTTGGAGTGGATATTTTGACCAC	IGKV3-15	IGKJ2	IGKC	QQYNNWPPYT	CAGCAATACAATAACTGGCCTCCGTACACT
clonotype304	IGHV3-7	IGHJ3	IGHG1	VRDVPGDSILGDAFEI	16	IGHD3-16	GTGCGAGATGTGCCTGGGGATTCCATTTTGGGGGATGCTTTCGAGATC	IGKV3-15	IGKJ2	IGKC	HQYYNWPRGT	CACCAGTATTACAACTGGCCTCGAGGGACT
clonotype306	IGHV3-11	IGHJ2	IGHG1	ARDRRLTENQLLYGNFYFDL	20	IGHD2-2	GCGAGAGATAGGAGGCTTACTGAGAACCAGTTGCTATACGGAAACTTCTACTTCGATCTC	IGKV1-39	IGKJ5	IGKC	QQTYNTPAIT	CAACAGACTTACAATACCCCTGCGATCACC
clonotype307	IGHV3-30-3	IGHJ6	IGHM	ARDQGPTTVQTYYYYYGMDV	20	IGHD4-17	GCGAGAGACCAGGGACCGACTACGGTACAGACTTACTACTACTACTACGGTATGGACGTC	IGKV2-28	IGKJ2	IGKC	MQALQTPRT	ATGCAAGCTCTACAAACTCCTCGGACT
clonotype309	IGHV3-9	IGHJ6	IGHM	AKDIPRLADNYYYGMDV	17	IGHD2-15	GCAAAAGATATTCCGCGTCTCGCGGATAACTACTACTACGGTATGGACGTC	IGKV1-12	IGKJ4	IGKC	QQANSFPLT	CAACAGGCTAACAGTTTCCCTCTCACT
clonotype31	IGHV3-23	IGHJ1	IGHM	ATWVSVVVIPAEYFQH	16	IGHD3-22	GCGACTTGGGTTTCGGTAGTGGTTATACCGGCTGAATACTTCCAGCAC	IGLV3-25	IGLJ2	IGLC2	QSADSSGTYVV	CAATCAGCAGACAGCAGTGGTACTTATGTGGTA
clonotype310	IGHV3-21	IGHJ6	IGHD	ARDSSGYYSHYYYGMDV	17	IGHD3-22	GCGAGGGATAGTAGTGGTTATTACTCTCACTACTACTACGGTATGGACGTC	IGLV1-51	IGLJ3	IGLC3	GTWDSSLSGWV	GGAACATGGGATAGCAGCCTGAGTGGGTGGGTG
clonotype315	IGHV1-18	IGHJ4	IGHD	ARERALNYYGDYDRVDY	17	IGHD4-17	GCGAGAGAGAGGGCCCTAAACTACTACGGTGACTACGATCGAGTCGACTAC	IGKV4-1	IGKJ2	IGKC	QQYYSTPPT	CAGCAATATTATAGTACTCCTCCCACT
clonotype316	IGHV3-30-3	IGHJ6	IGHM	ARDAGSYSNYPRDYYYYYGMDV	22	IGHD4-11	GCGAGAGATGCGGGTAGCTACAGTAACTACCCTAGGGATTACTACTACTACTACGGTATGGACGTC	IGLV3-1	IGLJ2	IGLC2	QAWDSSTGGV	CAGGCGTGGGACAGCAGCACTGGAGGGGTA
clonotype317	IGHV4-39	IGHJ4	IGHM	ASTMVRGVIPY	11	IGHD3-10	GCGAGTACTATGGTTCGGGGAGTTATTCCCTAC	IGKV4-1	IGKJ4	IGKC	QQYYSTPLT	CAGCAATATTATAGTACTCCGCTCACT
clonotype318	IGHV5-51	IGHJ6	IGHM	ARHRPPVVPPAANYYYYMDV	20	IGHD2-2	GCGAGACATCGGCCCCCCGTAGTACCACCAGCTGCTAACTACTACTACTACATGGACGTC	IGKV3-11	IGKJ5	IGKC	QQRSNWPPPIT	CAGCAGCGTAGCAACTGGCCTCCGCCGATCACC
clonotype319	IGHV3-7	IGHJ3	IGHG2	ARDVSPFQNTSWYDAFDL	18	IGHD6-13	GCGAGAGACGTCAGCCCCTTCCAGAACACCAGCTGGTATGATGCTTTTGATCTC	IGKV1-6	IGKJ1	IGKC	LQDDIYPRT	CTACAAGATGACATTTACCCTCGGACG
clonotype32	IGHV3-15	IGHJ6	IGHM	TTHYYGSGTYYNGEYMDYYYYYMGV	25	IGHD3-10	ACCACACATTACTATGGTTCGGGGACTTATTATAACGGCGAATATATGGACTACTACTACTACTACATGGGCGTC	IGKV3-20	IGKJ5	IGKC	QQYGSSPIT	CAGCAGTATGGTAGCTCACCGATCACC
clonotype320	IGHV1-2	IGHJ3	IGHG1	VRESTSDYYYLQFDRADAFDI	21	IGHD3-22	GTGAGAGAGTCAACTAGTGATTACTACTATTTGCAATTTGATAGGGCCGATGCTTTTGATATC	IGKV3-20	IGKJ1	IGKC	QQYHSSPRT	CAGCAGTATCATAGCTCGCCTCGGACG
clonotype321	IGHV4-34	IGHJ6	IGHG2	ARRIQRGQTYWGFMDV	16	IGHD7-27	GCGAGACGGATCCAGAGGGGCCAAACCTACTGGGGATTCATGGACGTC	IGKV2-28	IGKJ5	IGKC	MQALQTPIT	ATGCAAGCTCTACAAACTCCTATCACC
clonotype322	IGHV1-18	IGHJ4	IGHG1	ARDTATGHYNFWSGSADY	18	IGHD3-3	GCGAGAGATACCGCCACCGGTCATTACAATTTTTGGAGTGGTTCGGCGGATTAC	IGLV3-25	IGLJ2	IGLC2	QSVHSSGAYRI	CAATCAGTACACAGCAGTGGTGCTTATAGGATA
clonotype323	IGHV3-66	IGHJ6	IGHM	ARELIGYSSYAPGDSYYYYYMDV	23	IGHD6-13	GCGAGAGAGTTGATAGGGTATAGCAGCTACGCCCCGGGTGATTCTTACTACTACTACTACATGGACGTC	IGLV3-21	IGLJ1	IGLC2	QVWDSSSDHPYV	CAGGTGTGGGATAGTAGTAGTGATCATCCTTATGTC
clonotype324	IGHV1-18	IGHJ4	IGHM	VRGAVTRGIRYFDY	14	IGHD3-10	GTGAGAGGAGCAGTGACTCGGGGAATTAGATATTTTGACTAC	IGKV1-39	IGKJ5	IGKC	QQSYSMFI	CAACAGAGTTACAGTATGTTCATC
clonotype325	IGHV1-8	IGHJ4	IGHM	ARNLFY	6	IGHD1-14	GCGAGGAACCTCTTCTAC	IGLV7-43	IGLJ2	IGLC2	LLYYGGAQV	CTGCTCTACTATGGTGGTGCTCAGGTA
clonotype326	IGHV3-21	IGHJ3	IGHG2	ARPITMFGVVILFQDAFDL	19	IGHD3-3	GCGAGACCTATTACGATGTTTGGAGTGGTTATATTATTTCAAGATGCTTTTGATCTC	IGKV3-20	IGKJ4	IGKC	HQYGTSHT	CACCAGTATGGTACGTCTCACACC
clonotype328	IGHV3-15	IGHJ4	IGHG1	STGPGSLTDLATGTPFDL	18	IGHD1-14	AGTACAGGCCCCGGAAGTCTAACAGACCTCGCGACGGGGACCCCCTTTGACCTC	IGKV3-11	IGKJ3	IGKC	QQRTNRPPLFT	CAGCAGCGTACCAACCGGCCTCCCTTATTCACT
clonotype329	IGHV3-53	IGHJ6	IGHM	ASPGLFGVAARSGHYYYMDV	20	IGHD3-3	GCGAGCCCCGGCCTTTTTGGAGTGGCCGCCAGATCTGGCCACTACTACTACATGGACGTC	IGKV3-11	IGKJ4	IGKC	QQRSNWPQGLT	CAGCAGCGTAGCAACTGGCCTCAGGGCCTCACT
clonotype33	IGHV4-39	IGHJ3	IGHG1	ARGLLHSLEYLLSYDAFDI	19	IGHD3-3	GCGAGAGGGTTATTACACTCTTTGGAGTACTTATTATCCTATGATGCTTTTGACATC	IGLV3-21	IGLJ3	IGLC3	QVWDSRSDLWV	CAGGTGTGGGATAGTCGTAGTGATCTTTGGGTG
clonotype330	IGHV4-61	IGHJ6	IGHM	ARASIKSVVPAATPYYYYGMDV	22	IGHD2-2	GCGAGAGCAAGTATTAAGTCGGTAGTACCAGCTGCTACCCCTTACTACTACTACGGTATGGACGTC	IGKV1-39	IGKJ5	IGKC	QQSYSTSLIT	CAACAGAGTTACAGTACCTCCCTGATCACC
clonotype331	IGHV3-23	IGHJ4	IGHG2	AKGLSSNYFQCGDY	14	IGHD2/OR15-2a	GCGAAAGGACTCAGCAGTAACTACTTTCAATGCGGCGACTAC	IGKV1-5	IGKJ4	IGKC	QQYNSSPLT	CAACAATATAATAGTTCCCCGCTCACT
clonotype332	IGHV3-66	IGHJ4	IGHM	ARAYYDILTGYYPFDY	16	IGHD3-9	GCGAGGGCGTATTACGATATTTTGACTGGTTATTACCCCTTTGACTAC	IGKV1-5	IGKJ1	IGKC	QQYDSYSRWT	CAACAGTATGATAGTTATTCTAGGTGGACG
clonotype335	IGHV3-7	IGHJ3	IGHG2	ARDVSPFQNTNWYDAFDL	18	IGHD1-1	GCGAGAGACGTCAGCCCCTTCCAGAACACCAACTGGTATGATGCTTTTGATCTC	IGKV1-6	IGKJ1	IGKC	LQDDIYPRT	CTACAAGATGACATTTACCCTCGGACG
clonotype337	IGHV4-59	IGHJ4	IGHG2	ARVLQSNSWPYFDS	14	IGHD6-13	GCGAGAGTACTGCAGAGCAACAGCTGGCCATATTTTGACTCC	IGLV3-25	IGLJ2	IGLC2	QSADNSGTYPVV	CAATCGGCGGACAACAGTGGTACTTACCCTGTGGTT
clonotype338	IGHV1-2	IGHJ4	IGHG1	ARGGYESTGYFYVLGH	16	IGHD3-22	GCGAGAGGAGGTTATGAAAGTACTGGTTACTTTTACGTCCTGGGCCAC	IGKV2-28	IGKJ1	IGKC	MQALQTPWA	ATGCAAGCTCTACAAACTCCCTGGGCG
clonotype339	IGHV1-18	IGHJ4	IGHM	ARTNQGWYSY	10	IGHD6-19	GCGAGGACGAACCAGGGCTGGTACTCCTAC	IGKV1-39	IGKJ5	IGKC	QQSYSTPIT	CAACAGAGTTACAGTACCCCGATCACC
clonotype34	IGHV3-20	IGHJ4	IGHM	ARDDYGGNSFHMFDF	15	IGHD4-23	GCGAGAGACGATTACGGTGGTAACTCTTTCCACATGTTTGACTTC	IGKV1-17	IGKJ1	IGKC	LQHYNYPRT	CTACAGCATTATAATTACCCTAGGACG
clonotype340	IGHV3-53	IGHJ6	IGHG1	ARTTVFGVYHYGMDV	15	IGHD3-3	GCGAGGACTACGGTCTTTGGAGTCTACCACTACGGTATGGACGTG	IGKV2-28	IGKJ1	IGKC	MQAQQTPWT	ATGCAAGCTCAACAAACTCCGTGGACG
clonotype341	IGHV3-48	IGHJ6	IGHG3	ARLGVATFHMDV	12	IGHD5-12	GCGAGACTCGGCGTGGCAACGTTCCACATGGACGTC	IGLV2-14	IGLJ3	IGLC3	TSYTTTTSWV	ACCTCATATACAACCACCACCTCCTGGGTG
clonotype342	IGHV4-38-2	IGHJ4	IGHM	ARYRVVSVAPRPDNFDS	17	IGHD6-6	GCGAGATATCGAGTCGTGAGTGTAGCTCCTCGTCCGGACAACTTTGACTCC	IGKV3-11	IGKJ4	IGKC	QQRRNWPALT	CAGCAGCGTCGCAACTGGCCCGCGCTCACT
clonotype344	IGHV1-69	IGHJ4	IGHM	ARHYYDSSGGFGY	13	IGHD3-22	GCGAGACATTACTATGATAGTAGTGGGGGATTCGGGTAC	IGLV3-1	IGLJ2	IGLC2	QAWDSSTVV	CAGGCGTGGGACAGCAGCACTGTGGTA
clonotype346	IGHV3-11	IGHJ4	IGHG2	SRGRFSGGMVYSMDFADY	18	IGHD2-8	TCGAGAGGCCGTTTCTCTGGAGGAATGGTTTATTCTATGGACTTCGCGGACTAC	IGKV1-39	IGKJ2	IGKC	QQSYSTPPYT	CAACAGAGTTACAGTACTCCTCCGTACACT
clonotype348	IGHV3-30	IGHJ4	IGHM	AKGSIPDFWSGYHY	14	IGHD3-3	GCGAAAGGCTCCATCCCGGATTTTTGGAGTGGTTACCACTAC	IGKV4-1	IGKJ4	IGKC	QQYYSTPLT	CAGCAATATTATAGTACTCCGCTCACT
clonotype349	IGHV1-18	IGHJ4	IGHG1	SRDTWRQGSIVDKESWDY	18	IGHD5-24	TCGAGGGACACATGGCGACAGGGCAGCATCGTCGACAAGGAGTCTTGGGACTAC	IGKV3-11	IGKJ4	IGKC	QERSTWPLLT	CAGGAGCGTTCCACCTGGCCTCTGCTCACT
clonotype35	IGHV4-59	IGHJ6	IGHG1	ARAPRGYSGRSYYYYGIDV	19	IGHD5-12	GCGAGAGCCCCTCGGGGCTATAGTGGCCGGTCTTACTACTACTACGGTATCGACGTC	IGLV3-1	IGLJ2	IGLC2	QVWDNYSVV	CAGGTGTGGGACAACTACTCTGTGGTC
clonotype350	IGHV1-2	IGHJ5	IGHM	ARATEVVVVVAATSSVFRFDP	21	IGHD2-15	GCGAGAGCCACGGAGGTTGTAGTGGTGGTAGCTGCTACTTCGTCCGTATTCCGGTTCGACCCC	IGLV3-1	IGLJ2	IGLC2	QAWDSSTVV	CAGGCGTGGGACAGCAGCACTGTGGTA
clonotype351	IGHV1-2	IGHJ6	IGHG1	ARDREDIPEVVGFYYQALDV	20	IGHD2-15	GCGAGAGATCGGGAGGATATCCCCGAAGTGGTAGGGTTCTACTACCAGGCTTTGGACGTC	IGKV1-39	IGKJ5	IGKC	QQTHRQIT	CAACAGACTCACAGACAGATCACC
clonotype352	IGHV2-70	IGHJ6	IGHG1	ARTRTGDLNYYGMDV	15	IGHD1-26	GCACGGACACGTACGGGAGACTTGAACTACTACGGCATGGACGTC	IGKV1D-12	IGKJ4	IGKC	EQAKSFPLT	GAACAGGCTAAGAGTTTCCCGCTCACT
clonotype353	IGHV3-30	IGHJ4	IGHM	AKFMGQYQLLHPFDY	15	IGHD2-2	GCGAAATTCATGGGGCAGTACCAGCTGCTACACCCATTTGACTAC	IGKV4-1	IGKJ3	IGKC	QQYYSTPRVT	CAGCAATATTATAGTACTCCTCGGGTCACT
clonotype356	IGHV3-30	IGHJ6	IGHD	AKNLGYYYGMDV	12	N/A	GCGAAAAACCTCGGCTACTACTACGGTATGGACGTC	IGKV1-9	IGKJ4	IGKC	QQLNSYPLT	CAACAGCTTAATAGTTACCCTCTCACT
clonotype357	IGHV3-73	IGHJ4	IGHM	TRHHFYDSGGYYYDTDY	17	IGHD3-22	ACTAGACACCATTTCTATGATAGTGGTGGTTATTACTACGATACTGACTAC	IGKV3-20	IGKJ1	IGKC	QQFGTSSWT	CAGCAGTTTGGTACCTCATCGTGGACG
clonotype358	IGHV4-59	IGHJ5	IGHG3	AGTHILEVPGATSYNWFGP	19	IGHD2-2	GCGGGGACTCATATTCTAGAAGTGCCAGGTGCTACTTCCTACAACTGGTTCGGCCCC	IGLV3-21	IGLJ2	IGLC2	QVWDTNSDHPEAV	CAGGTGTGGGATACTAACAGTGATCATCCGGAAGCGGTA
clonotype359	IGHV1-18	IGHJ4	IGHM	ARGVRGSPSADY	12	IGHD1-26	GCGAGAGGGGTAAGAGGGTCTCCTAGTGCGGACTAC	IGKV1-17	IGKJ4	IGKC	LQHNSYPLS	CTACAGCATAATAGTTACCCTCTCTCT
clonotype360	IGHV3-66	IGHJ5	IGHD	VGGRNWFDP	9	N/A	GTCGGCGGACGGAACTGGTTCGACCCC	IGKV2-30	IGKJ1	IGKC	MQGTHWPWT	ATGCAAGGTACACACTGGCCGTGGACG
clonotype361	IGHV3-9	IGHJ6	IGHG1	AKEYYDSNNYPTWALDV	17	IGHD3-22	GCAAAAGAGTACTATGACAGTAATAATTATCCCACCTGGGCTTTGGACGTC	IGLV2-23	IGLJ2	IGLC3	CSFAGGLSRV	TGCTCATTTGCTGGTGGTCTTAGTCGTGTA
clonotype362	IGHV3-30	IGHJ6	IGHD	AKLDFWSGYYYYYGMDV	17	IGHD3-3	GCGAAATTAGATTTTTGGAGTGGTTATTACTACTACTACGGTATGGACGTC	IGLV2-14	IGLJ1	IGLC1	SSYTSSSTLV	AGCTCATATACAAGCAGCAGCACTCTTGTC
clonotype363	IGHV3-66	IGHJ6	IGHM	AREQLAYYYDSSGYYTGYYYGMDV	24	IGHD3-22	GCGAGAGAACAATTGGCGTATTACTATGATAGTAGTGGTTATTATACAGGCTACTACTACGGTATGGACGTC	IGKV3-15	IGKJ2	IGKC	QQYNNWPPAT	CAGCAGTATAATAACTGGCCTCCGGCTACT
clonotype364	IGHV4-61	IGHJ6	IGHM	ARHYSNYEGYYYYYYYMDV	19	IGHD4-11	GCGAGACACTACAGTAACTACGAAGGATATTACTACTACTACTACTACATGGACGTC	IGLV1-40	IGLJ3	IGLC3	QSYDSSLSGWV	CAGTCCTATGACAGCAGCCTGAGTGGTTGGGTG
clonotype365	IGHV1-2	IGHJ5	IGHM	ARSPSWELRGFDP	13	IGHD1-26	GCGAGATCCCCGTCGTGGGAGCTACGGGGGTTCGACCCC	IGKV1-39	IGKJ4	IGKC	QQSYSTPLT	CAACAGAGTTACAGTACCCCCCTCACT
clonotype366	IGHV3-72	IGHJ3	IGHM	ARVGHYDSGGSALDDLDV	18	IGHD3-9	GCTAGAGTAGGTCATTACGATAGTGGAGGTTCTGCCCTAGATGACTTGGACGTG	IGLV1-51	IGLJ2	IGLC2	ETWDDGLHAVI	GAAACATGGGATGACGGCCTGCATGCTGTGATA
clonotype367	IGHV3-53	IGHJ4	IGHM	ARDGRYSYGPPDEIDY	16	IGHD5-18	GCGAGAGATGGGCGATACAGCTATGGTCCCCCGGACGAGATTGACTAC	IGLV4-69	IGLJ1	IGLC1	QTWGTGIHYV	CAGACCTGGGGCACTGGCATTCATTATGTC
clonotype368	IGHV3-30	IGHJ4	IGHM	AKVNYGSGSFDY	12	IGHD3-10	GCGAAAGTCAACTATGGTTCGGGGAGTTTTGACTAC	IGKV3-15	IGKJ4	IGKC	QQYNNWPPLT	CAGCAGTATAATAACTGGCCTCCGCTCACT
clonotype369	IGHV3-30	IGHJ5	IGHD	AKRSFTVTPRGSWFDP	16	IGHD4-17	GCGAAAAGGTCTTTTACGGTGACCCCACGGGGTAGCTGGTTCGACCCC	IGKV3-15	IGKJ5	IGKC	QQYSNWPPIT	CAGCAGTATAGTAACTGGCCTCCGATCACC
clonotype370	IGHV3-21	IGHJ6	IGHG1	ARVLELGSYYYGMDV	15	IGHD1-7	GCGAGGGTACTGGAACTGGGCTCCTACTACTACGGTATGGACGTC	IGKV2-28	IGKJ2	IGKC	MQALQTPNT	ATGCAAGCTCTACAAACTCCGAACACT
clonotype372	IGHV4-61	IGHJ4	IGHG1	VRDERRGYTYDQVSLYYF	18	IGHD5-18	GTGAGAGATGAGAGGCGGGGATACACCTATGATCAAGTTTCCTTATATTACTTC	IGKV3-20	IGKJ4	IGKC	QQYGDSPT	CAGCAGTATGGTGACTCACCCACT
clonotype374	IGHV3-21	IGHJ6	IGHG3	AREGNVDCSSTSCYLNYYYYLDV	23	IGHD2-2	GCGAGAGAAGGGAACGTTGATTGTAGTAGTACCAGCTGCTATCTCAACTACTACTACTACTTGGACGTC	IGLV3-19	IGLJ2	IGLC2	YSRDSSGNHVV	TACTCCCGGGACAGCAGTGGTAACCATGTGGTC
clonotype376	IGHV1-69	IGHJ5	IGHA1	ARDLPDILPGAGITLTALTAWFDP	24	IGHD2-2	GCGAGAGACCTTCCGGATATACTACCAGGTGCCGGCATAACACTGACGGCCCTTACCGCCTGGTTCGACCCC	IGLV1-40	IGLJ2	IGLC2	QSYGGSLSGVV	CAGTCCTATGGCGGCAGCCTGAGTGGTGTGGTA
clonotype377	IGHV4-39	IGHJ2	IGHA1	ARGLRAGEDHHYFDL	15	IGHD1-14	GCGAGAGGCCTCCGCGCAGGTGAGGACCACCACTACTTCGATCTC	IGKV4-1	IGKJ4	IGKC	QQYYNKPLT	CAGCAATATTATAATAAACCTCTCACT
clonotype378	IGHV4-38-2	IGHJ4	IGHG1	ARGILTDHIFWSGPFDY	17	IGHD3-3	GCGAGAGGGATTTTGACGGATCACATTTTTTGGAGTGGTCCCTTTGACTAC	IGKV3-20	IGKJ1	IGKC	HYYGSSPWT	CACTACTATGGTAGCTCACCCTGGACG
clonotype379	IGHV3-30-3	IGHJ6	IGHM	ARGRLPSHYYYYGMDV	16	IGHD5-12	GCGAGAGGTAGGCTACCGTCGCACTACTACTACTACGGTATGGACGTC	IGKV2-28	IGKJ4	IGKC	MQALQTST	ATGCAAGCTCTACAAACCTCCACT
clonotype38	IGHV1-2	IGHJ5	IGHG2	ARVNKFDSSGYFGWFDP	17	IGHD3-22	GCGCGAGTAAATAAGTTTGATAGTAGTGGTTATTTCGGCTGGTTCGACCCC	IGKV4-1	IGKJ2	IGKC	QQYYTTPYT	CAGCAATATTATACTACTCCGTACACT
clonotype381	IGHV4-4	IGHJ4	IGHA1	AGTLSGWYGPSFDY	14	IGHD6-19	GCGGGAACCCTTAGTGGCTGGTACGGACCAAGTTTTGACTAC	IGLV2-8	IGLJ2	IGLC2	NSYAGSNNPVV	AACTCATATGCAGGCAGCAACAATCCCGTGGTT
clonotype383	IGHV1-69	IGHJ5	IGHG2	ARDTHILQFFPGGGWFDP	18	IGHD3-3	GCGAGAGATACCCACATATTACAATTTTTTCCGGGGGGGGGGTGGTTCGACCCC	IGKV4-1	IGKJ2	IGKC	QQYYSMYT	CAGCAATATTATAGTATGTACACT
clonotype384	IGHV4-4	IGHJ4	IGHM	ARDGYSYGSRVVYFDY	16	IGHD5-18	GCGAGAGATGGATACAGCTATGGTTCCCGCGTCGTCTACTTTGACTAC	IGKV1-39	IGKJ2	IGKC	QQSYSTPPYT	CAACAGAGTTACAGTACCCCTCCGTACACT
clonotype385	IGHV1-2	IGHJ4	IGHG2	ARELAPSPGVFFQSQYYCDY	20	IGHD6-6	GCGAGAGAGCTAGCACCTAGTCCTGGCGTCTTTTTTCAATCTCAATACTACTGTGACTAC	IGKV3-11	IGKJ4	IGKC	QQRDNWPPT	CAGCAGCGTGACAACTGGCCCCCCACC
clonotype386	IGHV5-51	IGHJ4	IGHD	ARHALNPYSSGWDVDY	16	IGHD6-19	GCGAGACATGCTCTAAACCCGTATAGCAGTGGCTGGGACGTTGACTAC	IGKV3-11	IGKJ4	IGKC	QQRSNWLPT	CAGCAGCGTAGCAACTGGCTCCCCACT
clonotype387	IGHV3-48	IGHJ6	IGHG1	ARGSDSSPYFYYYYMDV	17	IGHD6-13	GCGAGAGGGAGCGATAGCAGCCCCTACTTTTACTACTACTACATGGACGTC	IGKV1-39	IGKJ2	IGKC	QQTYSTPYT	CAACAGACTTACAGTACCCCGTACACT
clonotype388	IGHV3-30-3	IGHJ4	IGHM	ARPNYDFWSGYYYFDS	16	IGHD3-3	GCGAGACCCAATTACGATTTTTGGAGTGGTTATTACTATTTTGACTCC	IGLV2-8	IGLJ2	IGLC2	SSYAGSKGVL	AGCTCATATGCAGGCAGCAAAGGAGTGCTA
clonotype389	IGHV1-46	IGHJ6	IGHG1	ARGQYISSAYYFGLDV	16	IGHD6-6	GCGAGAGGCCAGTATATCAGCTCGGCATATTACTTCGGTCTGGACGTC	IGKV2-28	IGKJ2	IGKC	MQALQTPRT	ATGCAAGCTCTACAAACTCCTCGGACT
clonotype39	IGHV4-34	IGHJ2	IGHG2	ARHGGRYFDL	10	IGHD3-16	GCGAGACATGGGGGCCGCTACTTCGATCTC	IGLV2-14	IGLJ1	IGLC1	KSYSSTTTYV	AAATCATATTCAAGCACCACCACTTATGTC
clonotype390	IGHV3-74	IGHJ5	IGHM	ASGPGARRPGP	11	N/A	GCAAGCGGTCCGGGCGCGCGGAGGCCCGGTCCC	IGKV3-20	IGKJ1	IGKC	QQYGSSPWT	CAGCAGTATGGTAGCTCACCGTGGACG
clonotype391	IGHV3-30	IGHJ4	IGHM	AKTPSHGGDY	10	IGHD3-16	GCGAAAACCCCGTCACATGGGGGTGACTAC	IGKV3-11	IGKJ4	IGKC	QQRSNWPLT	CAGCAGCGTAGCAACTGGCCGCTCACT
clonotype392	IGHV3-7	IGHJ3	IGHG2	ARDVSPSHSGNWYDAFDL	18	IGHD6-13	GCGAGAGACGTCAGCCCCTCCCATAGCGGCAACTGGTATGATGCTTTTGATCTC	IGKV1-6	IGKJ1	IGKC	LQDYSYPRT	CTACAAGATTACAGTTACCCTCGGACG
clonotype393	IGHV1-46	IGHJ4	IGHM	ARGQVYCSGGSCYALYYFDY	20	IGHD2-15	GCGAGAGGGCAGGTGTATTGTAGTGGTGGTAGCTGCTACGCGCTGTACTACTTTGACTAC	IGLV1-40	IGLJ2	IGLC3	QSYDSSLSGSV	CAGTCCTATGACAGCAGCCTGAGTGGTTCGGTA
clonotype394	IGHV1-8	IGHJ6	IGHA1	ARASSEVVVLWFGESPPGFYMDV	23	IGHD3-10	GCGAGAGCCTCCTCTGAGGTCGTAGTACTATGGTTCGGGGAGTCCCCACCAGGTTTCTACATGGACGTC	IGKV3-11	IGKJ4	IGKC	QQRRNWPLT	CAGCAGCGTAGGAACTGGCCGCTCACT
clonotype396	IGHV3-11	IGHJ4	IGHG1	AKDRESVGVVIATTPVDY	18	IGHD2-15	GCGAAAGATCGGGAAAGCGTGGGGGTGGTGATAGCTACTACCCCCGTTGACTAC	IGLV3-21	IGLJ3	IGLC2	QVWDSSSDHVV	CAGGTGTGGGATAGTAGTAGTGATCATGTTGTG
clonotype397	IGHV3-7	IGHJ4	IGHD	ARESGSSGYYPFDY	14	IGHD3-22	GCGAGAGAGTCCGGGAGTAGTGGTTATTACCCGTTTGACTAC	IGKV3-15	IGKJ1	IGKC	QQYNNWPRT	CAGCAGTATAATAACTGGCCTCGGACG
clonotype398	IGHV1-2	IGHJ4	IGHG1	ARTISWQWLIQYYFDY	16	IGHD6-19	GCGAGAACTATCTCGTGGCAGTGGCTGATACAATACTACTTTGACTAC	IGKV1-12	IGKJ4	IGKC	QQANSFPLT	CAACAGGCTAACAGTTTCCCTCTCACT
clonotype4	IGHV3-23	IGHJ3	IGHG2	AKDSGVFQLLPDALDV	16	IGHD1-7	GCGAAAGATTCTGGCGTGTTCCAACTACTGCCTGATGCTCTTGATGTC	IGKV1-NL1	IGKJ1	IGKC	QQYHTAGT	CAACAGTATCATACCGCCGGGACA
clonotype40	IGHV1-69	IGHJ4	IGHG1	ARVNSYRSLLAYFDH	15	IGHD3-3	GCGAGAGTTAATAGCTACCGGAGCTTATTAGCCTACTTTGACCAC	IGKV3-20	IGKJ2	IGKC	QHYGDSRDT	CAGCACTATGGTGACTCACGGGACACT
clonotype400	IGHV1-18	IGHJ6	IGHM	ATLSLGAARNPYHYSGYYYMDV	22	IGHD6-6	GCGACCCTCTCTCTTGGGGCAGCTCGTAATCCCTACCACTATTCCGGCTACTACTACATGGACGTC	IGKV3-11	IGKJ3	IGKC	QQRSNWPPSFT	CAGCAGCGTAGCAACTGGCCTCCGTCATTCACT
clonotype401	IGHV4-34	IGHJ6	IGHG1	ARGDRFIVPTGPAHHYMDV	19	IGHD2-2	GCGAGAGGCGACCGCTTTATAGTACCAACTGGTCCCGCGCACCACTACATGGACGTC	IGLV1-47	IGLJ2	IGLC2	AAWDDSLSGLV	GCAGCATGGGATGACAGCCTGAGTGGTCTGGTA
clonotype402	IGHV3-21	IGHJ3	IGHG3	ARDIVLDGLLVMYAFDL	17	IGHD3-22	GCGAGAGATATTGTTTTAGACGGCCTTTTGGTTATGTATGCTTTTGATTTA	IGKV3-15	IGKJ1	IGKC	QHYNKRPPWT	CAGCACTATAATAAAAGGCCTCCGTGGACG
clonotype403	IGHV1-2	IGHJ4	IGHM	ARPEGYCSGGSCPGSFDY	18	IGHD2-15	GCGAGACCCGAAGGATATTGTAGTGGTGGTAGCTGCCCTGGATCATTTGACTAC	IGKV3-20	IGKJ1	IGKC	QQYGSSPRT	CAGCAGTATGGTAGCTCACCTCGGACG
clonotype404	IGHV1-2	IGHJ4	IGHG1	ARVLAGFFGESTYYFAY	17	IGHD3-10	GCGAGAGTCTTAGCCGGGTTCTTCGGGGAGTCCACTTATTATTTTGCCTAT	IGLV2-23	IGLJ2	IGLC2	CSPAGGNSFSVI	TGCTCACCTGCAGGTGGTAACAGTTTCTCTGTTATA
clonotype405	IGHV3-30	IGHJ6	IGHD	ANLGSGWTRDYYYYMDV	17	IGHD6-19	GCGAACCTGGGCAGTGGCTGGACCCGGGACTACTACTACTACATGGACGTC	IGKV2-28	IGKJ2	IGKC	MQALQTC	ATGCAAGCTCTACAAACTTGT
clonotype406	IGHV3-30	IGHJ5	IGHM	AKMERFDP	8	IGHD3-3	GCGAAAATGGAGAGGTTCGACCCC	IGKV4-1	IGKJ1	IGKC	QQYYSTLWT	CAGCAATATTATAGTACTCTGTGGACG
clonotype407	IGHV3-48	IGHJ6	IGHG1	ARDLEGWGEYYYMDV	15	IGHD3-16	GCGAGAGATCTGGAGGGGTGGGGGGAGTACTACTACATGGACGTC	IGLV4-69	IGLJ2	IGLC2	QTWGSGIRV	CAGACCTGGGGCAGTGGCATTCGGGTA
clonotype408	IGHV3-23	IGHJ3	IGHM	AKSGRFWSGYRDAFDI	16	IGHD3-3	GCGAAAAGTGGGAGGTTTTGGAGTGGTTATCGAGATGCTTTTGATATC	IGKV4-1	IGKJ2	IGKC	QQYYSTMYA	CAGCAATATTATAGCACTATGTACGCT
clonotype413	IGHV3-11	IGHJ3	IGHG1	ARVGITISGVLMIDVFDI	18	IGHD3-3	GCGCGAGTGGGTATTACGATTTCTGGAGTACTTATGATTGATGTCTTTGATATC	IGKV3-15	IGKJ4	IGKC	QQYHKWPLT	CAACAGTATCATAAATGGCCTCTCACT
clonotype415	IGHV4-34	IGHJ5	IGHG1	ARGRQTRDTVVIPADEPWFTFDP	23	IGHD2-2	GCGAGAGGCAGACAAACACGGGACACTGTAGTAATACCAGCTGACGAACCGTGGTTTACGTTCGACCCC	IGKV3-20	IGKJ1	IGKC	QQYDTSPWT	CAGCAGTATGATACCTCACCGTGGACG
clonotype416	IGHV1-69	IGHJ4	IGHG2	ARDLASEYYYPTSDSPAGEVEDY	23	IGHD3-10	GCGAGAGATCTGGCCTCAGAGTATTACTATCCTACAAGTGATTCCCCCGCCGGAGAAGTAGAGGACTAT	IGKV2-24	IGKJ2	IGKC	VQTTQLAS	GTACAAACTACACAACTTGCCTCT
clonotype417	IGHV3-23	IGHJ4	IGHG3	AKEWFGELLKVEEELYFDH	19	IGHD3-10	GCGAAAGAATGGTTCGGGGAATTATTGAAGGTGGAGGAAGAGTTGTACTTTGACCAC	IGKV3-11	IGKJ5	IGKC	QQRSNLPLIT	CAGCAACGTAGCAACTTGCCTCTGATCACC
clonotype418	IGHV4-34	IGHJ5	IGHM	MGYQFWDGFYSP	12	IGHD3-3	ATGGGATACCAGTTTTGGGATGGTTTTTACTCCCCT	IGKV2D-29	IGKJ2	IGKC	MQSIQLPYT	ATGCAAAGTATACAACTTCCGTATACT
clonotype419	IGHV5-51	IGHJ6	IGHG1	ARSNDFWSGWNNMDV	15	IGHD3-3	GCGAGAAGTAACGATTTTTGGAGTGGTTGGAACAATATGGACGTC	IGLV1-51	IGLJ2	IGLC3	GTWDASLSVGGV	GGAACATGGGATGCCAGCCTGAGTGTTGGGGGGGTA
clonotype42	IGHV4-39	IGHJ5	IGHG2	ARGVGQWIGELLYRIGWFDP	20	IGHD3-10	GCGAGAGGAGTAGGGCAATGGATCGGGGAGTTATTGTATAGGATTGGCTGGTTCGACCCC	IGLV3-21	IGLJ3	IGLC3	QVWLNSSDQGV	CAGGTGTGGCTTAATAGTAGTGATCAGGGGGTG
clonotype420	IGHV4-59	IGHJ4	IGHG1	ARVPGGSDFVITPYYFDF	18	IGHD3-22	GCGAGAGTACCTGGTGGCAGCGATTTTGTTATTACCCCCTACTACTTTGACTTC	IGKV3-20	IGKJ2	IGKC	QQYRSFPEYT	CAGCAGTATCGTAGCTTTCCCGAGTACACT
clonotype421	IGHV3-53	IGHJ4	IGHM	ARDAGYVGFDY	11	IGHD5-12	GCGAGAGATGCCGGCTACGTAGGCTTTGACTAC	IGLV1-40	IGLJ2	IGLC3	QSYDSSLSAHVV	CAGTCCTATGACAGCAGCCTGAGTGCCCATGTGGTA
clonotype423	IGHV3-21	IGHJ3	IGHG2	ARDLSIGSLQQPGAFDI	17	IGHD6-13	GCGAGAGATCTCTCAATCGGGTCCCTGCAGCAGCCCGGGGCTTTTGATATC	IGKV3-20	IGKJ2	IGKC	QQYGSSPYT	CAGCAGTATGGTAGCTCACCGTACACT
clonotype424	IGHV3-53	IGHJ3	IGHG1	ARGSGWNHVPGAFDI	15	IGHD1-14	GCGAGAGGTTCCGGCTGGAACCACGTCCCGGGTGCTTTTGATATC	IGKV1-5	IGKJ1	IGKC	QQYNSYPWT	CAACAGTATAATAGTTATCCGTGGACG
clonotype425	IGHV1-2	IGHJ4	IGHG1	ARDERFGSGSYW	12	IGHD3-10	GCGAGAGATGAAAGGTTTGGTTCGGGGAGTTATTGG	IGKV3-11	IGKJ2	IGKC	QQRSNLPYT	CAGCAGCGTAGCAACTTGCCTTACACT
clonotype426	IGHV3-74	IGHJ4	IGHM	IRSRGTNGGYFDY	13	IGHD1-26	ATAAGATCCCGTGGGACTAACGGCGGCTACTTTGACTAC	IGLV2-14	IGLJ3	IGLC3	SSHTTSSTWV	AGCTCACATACAACCAGCAGCACTTGGGTG
clonotype427	IGHV1-46	IGHJ4	IGHG1	ARSPLGDLVVVVPSNPHLDN	20	IGHD2-15	GCGAGAAGCCCCCTCGGCGATCTTGTAGTGGTGGTACCCTCTAACCCACACCTTGACAAC	IGLV3-21	IGLJ2	IGLC2	QVWDSITDHVV	CAGGTGTGGGATAGTATTACTGATCATGTTGTA
clonotype429	IGHV1-69	IGHJ4	IGHG2	ARELVEWDTSGFDN	14	IGHD3-22	GCGAGAGAATTAGTCGAGTGGGATACTAGTGGTTTTGACAAC	IGKV2-28	IGKJ2	IGKC	MQALQSPYT	ATGCAAGCTCTACAAAGTCCGTACACT
clonotype431	IGHV1-18	IGHJ3	IGHG1	AREGSWGTILHAFDI	15	IGHD3-16	GCGAGAGAAGGGAGTTGGGGGACGATATTACACGCTTTTGATATC	IGKV1-9	IGKJ2	IGKC	QQLNSYPRT	CAACAGCTTAATAGTTACCCTCGGACT
clonotype432	IGHV3-30	IGHJ6	IGHM	AKVRGGTGRGFYYYAMDV	18	IGHD3-16	GCGAAAGTTCGAGGGGGGACAGGAAGGGGCTTCTACTACTACGCTATGGACGTC	IGLV7-43	IGLJ2	IGLC2	LLYYGDAPV	CTGCTCTACTATGGTGATGCTCCGGTA
clonotype433	IGHV3-30	IGHJ4	IGHM	AKRGEGSGSYSVDY	14	IGHD3-10	GCGAAACGAGGGGAGGGTTCGGGGAGTTATTCCGTTGACTAC	IGLV2-11	IGLJ3	IGLC3	CSYAGSYTWV	TGCTCATATGCAGGCAGCTACACTTGGGTG
clonotype434	IGHV1-69	IGHJ6	IGHG2	AREEHLLETSGSGYFYMDV	19	IGHD6-19	GCGAGAGAAGAACACTTGTTGGAAACCAGTGGCTCGGGGTACTTTTACATGGACGTC	IGKV3-20	IGKJ1	IGKC	QYYSTSQETWT	CAGTACTATAGTACCTCACAGGAAACGTGGACG
clonotype435	IGHV1-18	IGHJ6	IGHD	ARAEYYYYGMDV	12	N/A	GCGAGAGCGGAGTACTACTACTACGGTATGGACGTC	IGKV3-20	IGKJ5	IGKC	QQYGSSPQT	CAGCAGTATGGTAGCTCACCTCAAACC
clonotype436	IGHV4-39	IGHJ4	IGHG1	ARDHIGGIDY	10	IGHD5-12	GCGAGAGACCATATAGGAGGGATTGACTAC	IGLV2-14	IGLJ1	IGLC1	CSYGTGSSYV	TGCTCATATGGAACCGGCAGCAGTTATGTC
clonotype437	IGHV4-4	IGHJ5	IGHM	ARDFVGAYSSPVGFWFDP	18	IGHD6-13	GCGAGAGATTTCGTTGGGGCGTATAGCAGCCCGGTGGGTTTCTGGTTCGACCCC	IGKV3-11	IGKJ3	IGKC	QQRSNWPGT	CAGCAGCGTAGCAACTGGCCGGGGACT
clonotype438	IGHV1-69	IGHJ4	IGHG1	ARDVIGSHSGSSWAYYYFDY	20	IGHD6-13	GCGAGAGATGTGATAGGGTCCCACAGCGGCAGCAGCTGGGCCTATTACTACTTTGACTAC	IGKV3-20	IGKJ1	IGKC	QQYGSSPRT	CAGCAGTATGGTAGCTCACCTCGGACG
clonotype439	IGHV1-46	IGHJ6	IGHG1	SVRQLGVGYYFYTDV	15	IGHD6-6	TCGGTTCGACAGCTCGGGGTTGGCTACTACTTCTACACGGACGTC	IGKV2-40	IGKJ5	IGKC	MQRIEFPLT	ATGCAACGTATAGAGTTTCCCCTCACC
clonotype44	IGHV4-61	IGHJ4	IGHM	AGFHCNDGACKAEDY	15	IGHD2-8	GCGGGATTTCACTGTAATGATGGTGCCTGCAAGGCTGAGGACTAC	IGKV4-1	IGKJ2	IGKC	QQYYNVPRT	CAGCAATATTATAATGTTCCTAGAACT
clonotype440	IGHV4-39	IGHJ4	IGHG1	ARETRFTMAVVHRVGFFDY	19	IGHD3-22	GCGAGAGAAACGCGTTTCACTATGGCAGTAGTGCATAGGGTTGGATTCTTTGACTAC	IGLV3-21	IGLJ2	IGLC3	HVWDPSTDHRV	CACGTATGGGATCCTAGTACTGATCATCGGGTA
clonotype441	IGHV3-72	IGHJ6	IGHM	TRVGNLSSSWLLYSFFYMDV	20	IGHD6-13	ACTAGAGTAGGAAACCTTAGCAGCAGCTGGCTTCTCTACTCCTTCTTCTACATGGACGTC	IGKV1-39	IGKJ2	IGKC	QQSYSPPYT	CAACAGAGTTACAGTCCCCCGTACACT
clonotype443	IGHV3-7	IGHJ4	IGHM	ARNWNYALNN	10	IGHD1-7	GCGAGAAACTGGAACTACGCGCTTAACAAC	IGKV3-20	IGKJ2	IGKC	QQHGST	CAGCAGCATGGTAGCACT
clonotype446	IGHV3-11	IGHJ6	IGHG1	ARTPMGDYVSHYMDV	15	IGHD4-17	GCGAGGACGCCTATGGGTGACTACGTTAGTCACTACATGGACGTC	IGKV1-39	IGKJ1	IGKC	QQTFSTSWT	CAACAGACTTTCAGTACGTCGTGGACG
clonotype449	IGHV3-30	IGHJ4	IGHM	AKVAPYNWNFDY	12	IGHD1-20	GCGAAAGTAGCCCCTTATAACTGGAACTTCGACTAC	IGLV8-61	IGLJ3	IGLC7	VLYMGSGIWV	GTGCTGTATATGGGTAGTGGCATTTGGGTG
clonotype45	IGHV3-21	IGHJ3	IGHG2	ATSITISGVVYQDAFDM	17	IGHD3-3	GCGACAAGTATTACGATTTCTGGAGTGGTCTATCAGGATGCTTTTGATATG	IGKV3-20	IGKJ5	IGKC	QQYGSSPPIT	CAGCAGTATGGTAGCTCACCGCCGATAACC
clonotype450	IGHV3-72	IGHJ3	IGHD	ARGYGSGRGDDAFDI	15	IGHD3-10	GCTAGAGGCTATGGTTCGGGGAGGGGGGATGATGCTTTTGATATC	IGLV3-1	IGLJ2	IGLC2	QAWDSSTSHVV	CAGGCGTGGGACAGCAGCACTTCCCATGTGGTA
clonotype451	IGHV3-30	IGHJ2	IGHM	AKDGVPWYWYFDL	13	IGHD3-3	GCGAAAGATGGAGTGCCTTGGTACTGGTACTTCGATCTC	IGLV2-23	IGLJ2	IGLC2	CSYAGSSTFVV	TGCTCATATGCAGGTAGTAGCACTTTCGTGGTA
clonotype453	IGHV4-59	IGHJ5	IGHM	ARFISAQTYYYDSSGYAWFDP	21	IGHD3-22	GCGAGATTTATATCTGCCCAAACATATTACTATGATAGTAGTGGTTATGCCTGGTTCGACCCC	IGLV3-19	IGLJ2	IGLC2	NSRDSSGNHLV	AACTCCCGGGACAGCAGTGGTAACCATCTGGTA
clonotype454	IGHV3-30	IGHJ6	IGHM	AKTSPLLEYSSSYGMDV	17	IGHD6-6	GCGAAAACGTCCCCCCTTCTTGAGTATAGCAGCTCGTATGGTATGGACGTC	IGLV8-61	IGLJ3	IGLC3	VLYMGSGIWV	GTGCTGTATATGGGTAGTGGCATTTGGGTG
clonotype455	IGHV4-39	IGHJ4	IGHG1	ARARLSNFNFWTTYYFDY	18	IGHD3/OR15-3a	GCGAGAGCCAGGTTGTCAAATTTCAATTTTTGGACTACTTATTATTTTGACTAC	IGLV3-10	IGLJ3	IGLC3	YSTDSSGVLWV	TACTCAACAGACAGCAGTGGTGTCCTTTGGGTG
clonotype456	IGHV4-61	IGHJ3	IGHM	ARGSAFDI	8	N/A	GCTAGAGGCAGTGCTTTTGATATC	IGLV5-45	IGLJ2	IGLC3	MIWHSSAVV	ATGATTTGGCACAGCAGCGCTGTGGTA
clonotype457	IGHV3-72	IGHJ3	IGHM	VRVGYYDSNGAATDAFDI	18	IGHD3-22	GTTAGAGTCGGTTACTATGATAGTAATGGTGCTGCCACTGATGCTTTTGATATC	IGLV1-51	IGLJ2	IGLC3	GTWDTSLSAVI	GGAACGTGGGATACCAGCCTGAGTGCCGTGATA
clonotype458	IGHV3-23	IGHJ4	IGHG3	AGGIDYDIMPGSSPVLLGGYYFDF	24	IGHD3-9	GCGGGGGGGATTGATTATGACATTATGCCTGGTTCTTCCCCGGTTCTCCTTGGCGGTTACTACTTTGACTTC	IGLV3-21	IGLJ2	IGLC2	QVWDSSSEHAV	CAGGTGTGGGACAGTAGTAGTGAACATGCGGTA
clonotype459	IGHV3-30	IGHJ4	IGHA1	TKDPEAYYDFWSGYFYFDY	19	IGHD3-3	ACGAAAGATCCCGAAGCGTATTACGATTTTTGGAGTGGTTATTTTTACTTTGACTAC	IGLV2-23	IGLJ2	IGLC2	CSYAGSSTFVV	TGCTCATATGCAGGTAGTAGCACTTTCGTAGTA
clonotype46	IGHV3-53	IGHJ6	IGHA1	ASFTQAYFYGMDV	13	IGHD2-15	GCCTCTTTTACTCAGGCCTACTTCTACGGTATGGACGTC	IGKV1-27	IGKJ4	IGKC	QKYNSAPLT	CAAAAGTATAACAGTGCCCCTCTCACT
clonotype460	IGHV3-30	IGHJ4	IGHM	AKEEPYYYDSSGTDY	15	IGHD3-22	GCGAAAGAAGAACCCTATTACTATGATAGTAGTGGTACCGACTAC	IGLV3-27	IGLJ3	IGLC3	YSAADNNLV	TACTCTGCGGCTGACAACAATCTGGTG
clonotype461	IGHV3-30	IGHJ4	IGHM	AKGMGYNFWLDY	12	IGHD3-3	GCGAAAGGCATGGGTTACAATTTTTGGCTTGACTAC	IGKV3-11	IGKJ1	IGKC	QQRSNWPPT	CAGCAGCGTAGCAACTGGCCTCCGACG
clonotype462	IGHV3-30	IGHJ6	IGHD	AKPFRPDCSSTSCYKGSYYYYGMDV	25	IGHD2-2	GCGAAGCCTTTTCGACCGGATTGTAGTAGTACCAGCTGCTACAAGGGGAGCTACTACTACTACGGTATGGACGTC	IGKV1-12	IGKJ3	IGKC	QQANSFPFT	CAACAGGCTAACAGTTTCCCATTCACT
clonotype465	IGHV3-48	IGHJ6	IGHG1	VRDWPEGQQLLLLYYMDV	18	IGHD2-2	GTGAGAGATTGGCCGGAAGGGCAGCAGCTGCTATTGTTGTACTACATGGACGTC	IGLV3-21	IGLJ1	IGLC1	LVWNSSSDQYV	CTGGTGTGGAATAGTAGTAGTGATCAATACGTC
clonotype466	IGHV3-23	IGHJ1	IGHG1	AQDALWFGDLLFTADYFHH	19	IGHD3-10	GCGCAAGATGCTCTATGGTTCGGGGACTTATTATTTACCGCTGATTACTTCCACCAC	IGKV3-20	IGKJ1	IGKC	QQYSSSPRT	CAACAATATAGTAGCTCACCCAGGACG
clonotype467	IGHV3-48	IGHJ4	IGHM	TKDWAY	6	IGHD3-16	ACGAAAGATTGGGCCTAC	IGKV3-11	IGKJ4	IGKC	QQRSNWPLT	CAGCAGCGTAGCAACTGGCCACTCACT
clonotype468	IGHV3-11	IGHJ4	IGHA1	ARAYRRVDIVVVPGTVSY	18	IGHD2-2	GCGAGAGCTTACCGTCGAGTTGATATTGTGGTTGTACCAGGTACTGTTAGTTAC	IGLV3-21	IGLJ2	IGLC2	QVWHSSSDHVV	CAGGTGTGGCATAGTAGTAGTGATCATGTGGTA
clonotype469	IGHV3-23	IGHJ5	IGHM	AQGGWNTWFDP	11	IGHD2-15	GCGCAAGGGGGGTGGAACACCTGGTTCGACCCC	IGKV3-11	IGKJ1	IGKC	QQRSYWPRT	CAGCAGCGTAGCTACTGGCCTAGGACG
clonotype47	IGHV3-30	IGHJ6	IGHM	AKAEPMNV	8	IGHD1-14	GCGAAAGCCGAACCCATGAACGTC	IGLV1-51	IGLJ2	IGLC2	GTWDNSLSGGV	GGAACATGGGATAATAGCCTGAGTGGTGGGGTA
clonotype471	IGHV3-66	IGHJ4	IGHD	ARVRPYDYVWGSYRPFDY	18	IGHD3-16	GCGAGAGTTCGCCCGTATGATTACGTTTGGGGGAGTTATCGCCCCTTTGACTAC	IGKV1-9	IGKJ5	IGKC	QQLNSYPIT	CAACAGCTTAATAGTTACCCCATCACC
clonotype472	IGHV3-23	IGHJ3	IGHG1	ARDRFSGLEKSQLLYSNGAFDM	22	IGHD3-10	GCGAGAGATCGATTCTCAGGTCTGGAAAAGTCCCAGTTGTTATATTCGAATGGTGCTTTTGATATG	IGLV3-21	IGLJ3	IGLC3	QVWDSRSDQGV	CAGGTGTGGGATAGTAGAAGTGACCAAGGGGTG
clonotype474	IGHV3-11	IGHJ4	IGHM	ARSHRSSYDY	10	IGHD3-10	GCGAGGTCTCATAGAAGTTCGTACGACTAC	IGKV1-39	IGKJ5	IGKC	QQSYSNPIT	CAACAGAGTTACAGTAACCCGATCACC
clonotype476	IGHV3-30-3	IGHJ6	IGHA2	ARGTNPYYGVDF	12	N/A	GCGAGAGGGACCAACCCCTATTACGGTGTGGACTTC	IGLV7-43	IGLJ3	IGLC3	LLYYGGEWV	CTGCTCTACTATGGTGGTGAATGGGTG
clonotype479	IGHV4-61	IGHJ5	IGHG1	ARSAMLSLTELLLPHTWFDL	20	IGHD3-10	GCGAGATCCGCCATGCTGTCGTTGACGGAGTTATTACTTCCCCACACCTGGTTCGACCTC	IGKV1-39	IGKJ2	IGKC	QQGHTSHT	CAACAGGGTCACACTTCGCACACT
clonotype48	IGHV3-30	IGHJ6	IGHG2	AKALIANSSGWSKTYYYYYYMDV	23	IGHD6-19	GCGAAAGCCTTGATTGCTAATAGTAGTGGCTGGTCAAAAACTTACTACTACTACTACTACATGGACGTC	IGLV1-44	IGLJ1	IGLC1	AAWDDSLCYV	GCAGCATGGGATGACAGCCTGTGTTATGTC
clonotype480	IGHV3-30	IGHJ6	IGHM	AKVVQSSQQLSYYYGMDV	18	IGHD6-13	GCGAAAGTTGTGCAGTCATCGCAGCAGCTATCTTACTACTACGGTATGGACGTC	IGKV1-39	IGKJ4	IGKC	QQSYSTPLT	CAACAGAGTTACAGTACCCCCCTCACT
clonotype481	IGHV3-21	IGHJ3	IGHG2	ARDVAIYDILTADVFDI	17	IGHD3-9	GCGAGAGACGTGGCAATTTACGATATTTTGACTGCTGACGTTTTTGATATC	IGKV3-20	IGKJ1	IGKC	LQYASSRT	CTGCAGTATGCTAGCTCACGGACG
clonotype482	IGHV3-11	IGHJ4	IGHM	ARGVVSPGY	9	IGHD6-6	GCGAGAGGAGTCGTCAGTCCCGGGTAC	IGLV2-8	IGLJ1	IGLC1	SSYAGSNNV	AGCTCATATGCAGGCAGCAACAATGTC
clonotype483	IGHV1-18	IGHJ4	IGHM	ARTAMVDY	8	IGHD5-18	GCGAGGACAGCTATGGTTGACTAC	IGKV2-30	IGKJ1	IGKC	MQGTHWPPTWT	ATGCAAGGTACACACTGGCCTCCGACGTGGACG
clonotype484	IGHV2-5	IGHJ4	IGHG2	VYKYGHD	7	IGHD2/OR15-2a	GTATACAAATATGGGCATGAC	IGKV2-24	IGKJ3	IGKC	MQTTQFPT	ATGCAGACTACACAATTTCCCACT
clonotype486	IGHV1-18	IGHJ4	IGHG1	ARDRGMINLAGIKDY	15	IGHD3-16	GCGAGAGATCGGGGTATGATTAATCTTGCGGGAATTAAGGACTAC	IGKV3-15	IGKJ4	IGKC	QQYNNRPPLT	CAGCAGTATAATAACAGGCCTCCGCTCACT
clonotype487	IGHV1-18	IGHJ4	IGHM	ARDRSTSWYYFEY	13	IGHD2-2	GCGAGAGATAGGAGTACCAGCTGGTACTACTTTGAATAC	IGKV3-20	IGKJ4	IGKC	QQYGNSLT	CAGCAGTATGGTAACTCACTCACT
clonotype488	IGHV3-30	IGHJ4	IGHG3	TSYFTTGY	8	IGHD2/OR15-2a	ACTTCATACTTTACGACGGGGTAC	IGKV4-1	IGKJ2	IGKC	QQYLSTPYT	CAGCAATATTTAAGTACTCCGTACACT
clonotype489	IGHV3-30	IGHJ3	IGHM	VRSRVFDI	8	IGHD3-16	GTTCGTTCTCGAGTTTTTGATATC	IGKV2D-29	IGKJ1	IGKC	MQNKQMWT	ATGCAAAATAAACAGATGTGGACG
clonotype490	IGHV3-30	IGHJ1	IGHM	AKDLSSGWQTPSEYIHY	17	IGHD6-19	GCGAAAGATCTAAGCAGTGGCTGGCAAACCCCCTCTGAATACATCCACTAC	IGLV3-19	IGLJ2	IGLC2	NSRDNSGNLVV	AACTCCCGGGACAACAGTGGTAACCTCGTGGTA
clonotype491	IGHV3-74	IGHJ4	IGHM	ARELSGEGGY	10	IGHD7-27	GCAAGAGAACTGTCTGGGGAGGGGGGGTAC	IGLV2-23	IGLJ1	IGLC2	CSYAGGTTFYV	TGCTCATATGCAGGTGGTACCACTTTCTATGTC
clonotype492	IGHV1-69	IGHJ4	IGHG1	ARGVWYDHHSGGSYYFDH	18	IGHD3-22	GCGAGAGGGGTTTGGTATGACCATCATAGTGGTGGTTCGTACTACTTTGACCAC	IGKV3-15	IGKJ1	IGKC	QQYNDWPRT	CAGCAGTATAATGACTGGCCTCGGACG
clonotype493	IGHV3-74	IGHJ6	IGHD	ARVSREHPYGMDV	13	IGHD1-26	GCAAGAGTCAGCAGGGAGCATCCCTACGGAATGGACGTC	IGKV1-39	IGKJ5	IGKC	QQSYSTPIT	CAACAGAGTTACAGTACCCCGATCACC
clonotype494	IGHV3-53	IGHJ4	IGHA2	ARGPAYCTNGVCYPHFDY	18	IGHD2-8	GCGAGAGGTCCTGCATATTGTACTAATGGTGTTTGCTACCCGCACTTTGACTAC	IGKV3-11	IGKJ2	IGKC	QQRSNWPPT	CAGCAGCGTAGCAACTGGCCTCCCACT
clonotype495	IGHV3-53	IGHJ5	IGHM	ARLNTYCSSTSCPPAGWFDP	20	IGHD2-2	GCGAGACTAAATACCTATTGTAGTAGTACCAGCTGCCCCCCAGCGGGCTGGTTCGACCCC	IGKV3-11	IGKJ5	IGKC	QQRSNWPPT	CAGCAGCGTAGCAACTGGCCTCCGACC
clonotype496	IGHV3-30	IGHJ4	IGHM	AKGPYDPGEATD	12	IGHD3-16	GCGAAAGGACCTTACGACCCGGGGGAGGCGACAGAC	IGKV1-27	IGKJ1	IGKC	QKYNSAPWT	CAAAAGTATAACAGTGCCCCGTGGACG
clonotype498	IGHV1-18	IGHJ4	IGHM	ARDYASGYDFWSGYFDY	17	IGHD3-3	GCGAGAGATTATGCCTCCGGTTACGATTTTTGGAGTGGTTATTTTGACTAC	IGKV1-17	IGKJ2	IGKC	LQHNSYPRT	CTACAGCATAATAGTTACCCTCGGACT
clonotype5	IGHV3-23	IGHJ4	IGHA2	AKGVLNILKFALDS	14	IGHD2/OR15-2a	GCGAAAGGGGTTCTGAATATATTAAAATTTGCCTTGGACTCT	IGKV1-9	IGKJ4	IGKC	QQLNSYPLT	CAACAACTTAATAGTTACCCGCTCACT
clonotype50	IGHV3-30	IGHJ4	IGHM	AKSNWVQGYFFDY	13	IGHD1-1	GCGAAATCCAACTGGGTCCAGGGGTACTTCTTTGACTAC	IGKV3-15	IGKJ2	IGKC	QQYNNWPPYT	CAGCAGTATAATAACTGGCCTCCGTACACT
clonotype500	IGHV4-61	IGHJ4	IGHG1	VRDERRGYTYDQVSLYYF	18	IGHD5-18	GTGAGAGATGAAAGGCGGGGATACACCTATGATCAAGTTTCCTTATATTACTTC	IGKV3-20	IGKJ4	IGKC	QQYGDSPT	CAGCAGTATGGTGACTCACCCACT
clonotype502	IGHV1-2	IGHJ6	IGHM	ARDRHNYYGMDV	12	N/A	GCGAGAGATAGGCACAACTACTACGGTATGGACGTC	IGKV1-39	IGKJ4	IGKC	QQSYSTPRT	CAACAGAGTTACAGTACCCCTCGCACT
clonotype503	IGHV3-7	IGHJ3	IGHG1	ARGQIRYMIRFVGPNHAFDL	20	IGHD3-16	GCGAGAGGGCAAATCCGGTATATGATTAGGTTTGTGGGACCCAATCATGCTTTTGATCTC	IGKV3-15	IGKJ2	IGKC	QQYNDWPPYT	CAGCAGTATAATGACTGGCCTCCGTACACT
clonotype504	IGHV3-30	IGHJ4	IGHM	AKARYSGYGLDY	12	IGHD5-12	GCGAAAGCCCGATATAGTGGCTACGGATTGGATTAC	IGKV1-39	IGKJ4	IGKC	QQSYSTPLT	CAACAGAGTTACAGTACCCCTCTCACT
clonotype505	IGHV1-2	IGHJ3	IGHM	VSCSGGSCYSAGGGFDI	17	IGHD2-15	GTGTCTTGTAGTGGTGGTAGCTGTTACTCGGCGGGCGGTGGTTTTGATATC	IGLV2-23	IGLJ2	IGLC3	CSYTGSSTWL	TGTTCATATACAGGCAGTAGCACTTGGCTA
clonotype506	IGHV3-11	IGHJ6	IGHG1	ARGPNCGGGCVLIPAYHMDV	20	IGHD2-21	GCGAGAGGCCCTAATTGTGGTGGTGGCTGCGTCCTGATCCCGGCCTACCACATGGACGTC	IGLV3-21	IGLJ2	IGLC2	QVWHSISDHVV	CAGGTGTGGCATAGTATTAGTGATCACGTGGTA
clonotype507	IGHV3-30-3	IGHJ4	IGHG3	AREGEGFHDYQLLSEDYYFAY	21	IGHD2-2	GCGCGAGAGGGAGAGGGATTTCACGACTACCAGCTGCTGTCCGAGGATTATTACTTTGCCTAC	IGLV2-8	IGLJ1	IGLC1	SSYAGRNSYV	AGCTCATATGCAGGCCGCAACAGTTATGTC
clonotype508	IGHV4-61	IGHJ5	IGHM	ARHPFPIFGVDIRPQNNWLDT	21	IGHD3-3	GCGAGACATCCGTTTCCGATTTTTGGCGTGGATATTAGGCCCCAAAACAACTGGTTGGACACC	IGKV2-28	IGKJ3	IGKC	MQALQTPVT	ATGCAAGCTCTACAAACTCCCGTCACT
clonotype51	IGHV3-30	IGHJ6	IGHD	ANNRYSSSSSYYYGMDV	17	IGHD6-6	GCGAACAACAGGTATAGCAGCTCGTCCTCCTACTACTACGGTATGGACGTC	IGKV2D-29	IGKJ1	IGKC	MQSIQLWT	ATGCAAAGTATACAGCTTTGGACG
clonotype510	IGHV4-39	IGHJ5	IGHG1	VRGGFPISGMVIIPPTSDWFDP	22	IGHD3-22	GTGAGAGGGGGGTTTCCAATCTCTGGGATGGTTATAATCCCCCCCACTTCGGACTGGTTCGACCCC	IGKV3-11	IGKJ5	IGKC	QHRSSWPSIT	CAACACCGAAGCAGCTGGCCCTCGATCACC
clonotype511	IGHV1-18	IGHJ3	IGHG1	ARDPGYFYDTSGTTHNVFDI	20	IGHD3-22	GCGAGGGATCCAGGATATTTCTATGATACTAGTGGCACTACGCACAATGTTTTTGATATC	IGLV3-27	IGLJ3	IGLC3	YSAADNNRL	TACTCTGCGGCTGACAACAATCGACTG
clonotype512	IGHV5-51	IGHJ4	IGHM	ARNSGYCSGGSCYPMPIDY	19	IGHD2-15	GCGAGAAACAGTGGGTATTGTAGTGGTGGTAGCTGCTACCCAATGCCTATTGACTAC	IGKV3-20	IGKJ1	IGKC	QQYGSSPKT	CAGCAGTATGGTAGCTCACCTAAGACG
clonotype513	IGHV2-5	IGHJ4	IGHG2	ALSYHN	6	IGHD3-16	GCACTCTCTTATCATAAC	IGKV2-24	IGKJ4	IGKC	MQATQFPT	ATGCAAGCTACACAATTTCCGACT
clonotype516	IGHV4-59	IGHJ6	IGHM	ARGGYSYGFSPYYYYMDV	18	IGHD5-18	GCGAGAGGTGGATACAGCTATGGTTTTTCTCCATACTACTACTACATGGACGTC	IGKV1-27	IGKJ3	IGKC	QKYNSAPFT	CAAAAGTATAACAGTGCCCCTTTCACT
clonotype517	IGHV1-69	IGHJ5	IGHG1	ARVRLGVGNGWLDP	14	IGHD7-27	GCGAGGGTTAGACTGGGGGTCGGGAACGGCTGGCTCGACCCC	IGKV1-NL1	IGKJ5	IGKC	QHYRNTPMT	CAACATTACCGTAATACCCCTATGACC
clonotype518	IGHV4-34	IGHJ4	IGHM	ARAPRECSGGSCYFDY	16	IGHD2-15	GCGAGAGCTCCGAGGGAGTGTAGTGGTGGTAGCTGCTACTTTGACTAC	IGKV4-1	IGKJ1	IGKC	QQYYSTPWT	CAGCAATATTATAGTACTCCTTGGACG
clonotype519	IGHV1-69	IGHJ4	IGHG1	SRDLPGIIVSGDY	13	IGHD6-19	TCGAGAGATCTTCCGGGTATAATAGTGTCTGGAGACTAC	IGKV1-16	IGKJ4	IGKC	LQYNSYPLT	CTACAGTATAATAGTTACCCTCTCACT
clonotype52	IGHV1-18	IGHJ4	IGHG2	VRTGLLFLEWWSF	13	IGHD3-3	GTGAGAACCGGATTACTCTTTTTGGAGTGGTGGTCCTTC	IGKV1-9	IGKJ2	IGKC	QQLNTYPT	CAACAACTTAATACTTACCCTACT
clonotype520	IGHV1-2	IGHJ4	IGHM	ARATYSGTDRVY	12	IGHD1-26	GCGAGAGCCACATATAGTGGGACCGATAGGGTCTAC	IGKV1-5	IGKJ1	IGKC	QQYNTYSWT	CAACAGTATAATACTTACTCGTGGACG
clonotype521	IGHV1-69	IGHJ4	IGHG1	ARDLWQPTVVGSGDY	15	IGHD4-23	GCGAGAGATCTGTGGCAACCTACGGTGGTAGGAAGCGGTGATTAC	IGKV1-16	IGKJ4	IGKC	LQYKSYPLT	CTACAGTATAAGAGTTACCCGCTCACT
clonotype523	IGHV3-48	IGHJ6	IGHG1	AKVQFGDLLLLHYYYYGMDV	20	IGHD2-15	GCGAAAGTCCAATTTGGAGACCTACTGCTACTTCACTACTACTACTACGGTATGGACGTC	IGKV3-20	IGKJ1	IGKC	QQFGSSPWT	CAGCAGTTTGGTAGCTCACCCTGGACG
clonotype524	IGHV1-2	IGHJ5	IGHG1	TRDLPYSVTTLLRRENWFDP	20	IGHD2/OR15-2a	ACGAGAGATCTCCCTTACTCTGTCACTACTTTGCTTCGGCGCGAAAACTGGTTCGACCCC	IGKV1-39	IGKJ2	IGKC	QQTYRTPPYT	CAACAGACTTACAGAACCCCTCCGTACACT
clonotype526	IGHV3-23	IGHJ3	IGHM	AKRDGAFDL	9	IGHD5-24	GCAAAAAGAGACGGTGCTTTTGATCTC	IGKV4-1	IGKJ3	IGKC	QQYYNTPFT	CAGCAATATTATAATACTCCATTCACT
clonotype527	IGHV3-30	IGHJ3	IGHA2	AKDAATSGDQLLWRFSGFDI	20	IGHD2-2	GCGAAAGACGCCGCGACGTCCGGGGACCAGCTGCTATGGAGGTTTAGTGGTTTTGATATC	IGLV3-21	IGLJ3	IGLC2	QVWHSSSDHWV	CAGGTGTGGCATAGTAGTAGTGATCATTGGGTG
clonotype528	IGHV3-23	IGHJ3	IGHG1	AKDHPSYTLLPDAFDI	16	IGHD1-26	GCGAAAGATCATCCCTCTTACACCCTACTGCCGGATGCTTTTGATATC	IGKV1-NL1	IGKJ5	IGKC	QQYHTPPIT	CAACAATATCATACTCCCCCGATCACC
clonotype529	IGHV3-20	IGHJ4	IGHM	ARDDGADYYGSGGRVY	16	IGHD3-10	GCGAGAGATGATGGAGCCGATTACTATGGTTCGGGGGGGAGGGTCTAC	IGLV3-1	IGLJ2	IGLC2	QAWDSSTVV	CAGGCGTGGGACAGCAGCACTGTGGTA
clonotype53	IGHV3-48	IGHJ4	IGHM	ARKFLEWFFFDS	12	IGHD3-3	GCGAGAAAATTTTTGGAGTGGTTCTTTTTTGACTCC	IGKV1-NL1	IGKJ4	IGKC	QQFHTTPS	CAACAGTTTCATACTACCCCTTCC
clonotype530	IGHV4-38-2	IGHJ3	IGHG1	ARKWQLYFDI	10	IGHD1-26	GCGAGAAAGTGGCAGCTTTATTTTGATATC	IGKV1-39	IGKJ5	IGKC	QQSYSNPIT	CAACAGAGTTACAGTAACCCGATCACC
clonotype531	IGHV4-39	IGHJ5	IGHM	ARPTSMAGTS	10	IGHD3-10	GCGAGACCTACATCAATGGCGGGGACCTCC	IGKV2-28	IGKJ1	IGKC	MQARQIPWT	ATGCAAGCTCGACAAATTCCGTGGACG
clonotype534	IGHV3-7	IGHJ4	IGHM	ARSRGYCSGGSCYPRGNDY	19	IGHD2-15	GCGAGATCGCGGGGATATTGTAGTGGTGGTAGCTGCTACCCGAGGGGCAATGACTAC	IGKV1-8	IGKJ5	IGKC	QQYYSYPIT	CAACAGTATTATAGTTACCCAATCACC
clonotype536	IGHV4-30-4	IGHJ4	IGHG2	ARYGSDHMPFDY	12	IGHD3-10	GCCAGATATGGTTCGGACCACATGCCGTTTGACTAC	IGKV1-39	IGKJ5	IGKC	QQSYTTPIT	CAGCAGAGTTACACTACCCCCATCACC
clonotype537	IGHV3-48	IGHJ4	IGHG1	TREDAVTLVRGVVLGPHYFDS	21	IGHD3-10	ACGAGAGAGGACGCGGTTACCCTGGTTCGGGGAGTTGTTCTGGGGCCCCACTACTTTGACTCC	IGKV1-39	IGKJ1	IGKC	QQSYTRRT	CAACAGAGTTACACTAGGAGGACG
clonotype539	IGHV3-30	IGHJ6	IGHM	AKDHCSSTSCYYYYYYGMDV	20	IGHD2-2	GCGAAAGATCATTGTAGTAGTACCAGCTGCTACTACTACTACTACTACGGTATGGACGTC	IGLV2-14	IGLJ2	IGLC2	SSYTSSSTVV	AGCTCATATACAAGCAGCAGCACTGTGGTA
clonotype54	IGHV1-46	IGHJ3	IGHM	ARRLTSIVGAPEDAFDI	17	IGHD1-26	GCGAGAAGGCTTACTAGTATAGTGGGAGCCCCGGAGGATGCTTTTGATATC	IGKV1-5	IGKJ1	IGKC	QQYNSYRWT	CAACAGTATAATAGTTATCGGTGGACG
clonotype540	IGHV3-30	IGHJ6	IGHD	ARYSGSHRYYYYYMDV	16	IGHD1-26	GCGAGGTATAGTGGGAGCCACAGGTACTACTACTACTACATGGACGTC	IGLV2-14	IGLJ2	IGLC2	SSYISSNTLAV	AGCTCATATATAAGTAGTAATACTCTCGCGGTA
clonotype541	IGHV3-30	IGHJ4	IGHM	AKAYYAANFRFDY	13	IGHD2/OR15-2a	GCGAAAGCTTACTATGCCGCGAATTTTCGATTTGACTAC	IGKV2-28	IGKJ1	IGKC	MQALQSWT	ATGCAAGCTCTACAGTCGTGGACG
clonotype542	IGHV3-7	IGHJ5	IGHM	TRDIIRGDIEEVLVDP	16	IGHD3-10	ACGAGAGACATCATCCGGGGAGATATTGAGGAAGTATTGGTCGACCCC	IGLV3-10	IGLJ2	IGLC2	YSTDTSGDHGV	TACTCAACCGACACCAGTGGTGATCATGGGGTA
clonotype543	IGHV4-39	IGHJ4	IGHM	ARESPIEFDY	10	IGHD2-21	GCGAGAGAATCCCCGATTGAATTTGACTAC	IGKV3-20	IGKJ1	IGKC	QQYGSSPTWT	CAGCAGTATGGTAGCTCACCTACGTGGACG
clonotype544	IGHV3-15	IGHJ4	IGHM	ISRK	4	IGHD2/OR15-2a	ATTTCTAGAAAA	IGKV4-1	IGKJ2	IGKC	QQYYSTPQT	CAGCAATATTATAGTACTCCTCAAACT
clonotype545	IGHV3-21	IGHJ4	IGHG2	ARGGSIAARSPFDY	14	IGHD6-6	GCGAGAGGGGGGTCTATAGCAGCTCGAAGCCCCTTTGACTAC	IGKV1-5	IGKJ1	IGKC	QEYKTWT	CAAGAGTATAAGACTTGGACG
clonotype546	IGHV2-5	IGHJ4	IGHM	VHRRGYSSSSSFDY	14	IGHD6-6	GTACACAGACGGGGGTATAGCAGCTCGTCCTCCTTTGACTAC	IGKV1-39	IGKJ2	IGKC	QQSYSAPYT	CAACAGAGTTACAGTGCCCCATACACT
clonotype548	IGHV3-21	IGHJ6	IGHG1	ARDLPTMVRGVIKSYYGIDV	20	IGHD3-10	GCGAGAGATCTTCCGACTATGGTTCGGGGAGTCATTAAGTCCTACTACGGTATTGACGTC	IGKV1-39	IGKJ4	IGKC	QQSYSTPRAIT	CAACAGAGTTACAGTACCCCTAGGGCCATCACT
clonotype549	IGHV3-30	IGHJ6	IGHD	AKAFGQLSYYYYMDV	15	IGHD3-10	GCGAAAGCTTTCGGGCAGTTATCCTACTACTACTACATGGACGTC	IGKV1-9	IGKJ4	IGKC	QQLNSYPFT	CAACAGCTTAATAGTTACCCCTTCACT
clonotype55	IGHV3-30	IGHJ4	IGHM	AKDPRYSSSSGDPQDY	16	IGHD6-6	GCGAAAGATCCCCGGTATAGCAGCTCGTCGGGGGACCCTCAGGACTAC	IGLV1-47	IGLJ3	IGLC3	AAWDDSLSGRV	GCAGCATGGGATGACAGCCTGAGTGGTCGGGTG
clonotype550	IGHV4-34	IGHJ6	IGHG1	ARGRQFLEWLVRGGIDV	17	IGHD3-3	GCGAGAGGCCGACAATTTTTGGAGTGGTTAGTCCGGGGGGGCATTGACGTC	IGKV1-39	IGKJ4	IGKC	QQSYNTPRA	CAACAGAGTTACAATACCCCTCGGGCT
clonotype551	IGHV3-30	IGHJ5	IGHM	AKVGYSSSWYPNWFDP	16	IGHD6-13	GCGAAAGTAGGGTATAGCAGCAGCTGGTACCCCAACTGGTTCGACCCC	IGKV3-20	IGKJ1	IGKC	QQYGSSLWT	CAGCAGTATGGTAGCTCACTTTGGACG
clonotype552	IGHV3-66	IGHJ1	IGHG1	ARLLGSGPVFMEYFQH	16	IGHD6-19	GCGAGGCTGCTGGGCAGTGGCCCTGTCTTCATGGAATACTTCCAGCAC	IGKV1D-12	IGKJ5	IGKC	QQAKSFPLT	CAACAGGCAAAGAGTTTCCCCCTCACC
clonotype553	IGHV4-38-2	IGHJ4	IGHA1	AREEGSSGSFSWFAVH	16	IGHD6-13	GCGAGAGAAGAGGGAAGTTCGGGAAGCTTCAGCTGGTTCGCTGTCCAT	IGKV4-1	IGKJ3	IGKC	QQYYATPRT	CAGCAATATTATGCTACTCCTCGGACT
clonotype554	IGHV3-53	IGHJ3	IGHD	ARVRYCSSTSCFFDAFDI	18	IGHD2-2	GCGAGAGTGCGGTATTGTAGTAGTACCAGCTGCTTTTTTGATGCTTTTGATATC	IGKV3-15	IGKJ1	IGKC	QQYNNWPPWT	CAGCAGTATAATAACTGGCCTCCGTGGACG
clonotype555	IGHV3-30	IGHJ4	IGHG1	AKDLTYYGSGGLDY	14	IGHD3-10	GCGAAAGATCTAACCTACTATGGTTCGGGGGGTTTGGACTAC	IGLV2-14	IGLJ1	IGLC1	SSFTSSNTFV	AGTTCATTTACAAGCAGCAACACTTTTGTC
clonotype557	IGHV3-30	IGHJ4	IGHM	GVVPAAIHRAWAAL	14	IGHD2-2	GGTGTAGTACCAGCTGCTATTCATCGGGCGTGGGCAGCCCTA	IGKV1-17	IGKJ4	IGKC	LQHNSYPLT	CTACAGCATAATAGTTACCCCCTCACT
clonotype56	IGHV4-34	IGHJ4	IGHG1	AAVGRYFDFWGGPERGTRHFFDY	23	IGHD3-3	GCGGCAGTTGGACGGTATTTCGATTTTTGGGGTGGTCCCGAGCGCGGCACTAGACACTTCTTTGACTAT	IGKV1-39	IGKJ1	IGKC	QQSFNMPRT	CAACAGAGTTTCAATATGCCGCGGACG
clonotype561	IGHV3-30	IGHJ4	IGHG1	AKNFGVGVAGETLFDY	16	IGHD6-19	GCGAAAAACTTTGGTGTAGGAGTGGCTGGAGAAACTTTATTTGACTAC	IGLV3-21	IGLJ2	IGLC2	QVWDAGSGVV	CAGGTGTGGGATGCTGGTAGTGGCGTGGTC
clonotype562	IGHV3-30	IGHJ1	IGHM	AKKGYCSGGSCYGDFQH	17	IGHD2-15	GCGAAAAAAGGATATTGTAGTGGTGGTAGCTGCTACGGGGACTTCCAGCAC	IGKV1-17	IGKJ1	IGKC	LQHNSYPRT	CTACAGCATAATAGTTACCCTCGAACG
clonotype563	IGHV1-69	IGHJ5	IGHG3	ARDLGYTSGYRFDP	14	IGHD6-19	GCGAGAGATTTAGGGTATACCAGTGGGTACCGCTTCGACCCC	IGLV3-1	IGLJ2	IGLC2	QAWDSSTLV	CAGGCGTGGGACAGCAGCACTTTGGTA
clonotype565	IGHV4-39	IGHJ4	IGHM	ANPWFGEANDDY	12	IGHD3-10	GCGAACCCATGGTTCGGGGAGGCAAACGATGACTAC	IGKV3-11	IGKJ4	IGKC	QQRSRWPLT	CAGCAGCGTAGCAGGTGGCCTCTCACT
clonotype567	IGHV4-61	IGHJ4	IGHM	AGFHCSSGACKAEDY	15	IGHD2-15	GCGGGATTTCATTGTAGTAGTGGTGCTTGCAAGGCTGAGGACTAC	IGKV4-1	IGKJ2	IGKC	QQYYSAPRT	CAGCAATATTATAGTGCTCCTAGGACA
clonotype568	IGHV3-21	IGHJ6	IGHM	AREIDYSNYAHYYYGMDV	18	IGHD4-11	GCGAGAGAAATCGATTACAGTAACTACGCCCACTACTACTACGGTATGGACGTC	IGLV1-44	IGLJ3	IGLC3	AAWDDSLNGWV	GCAGCATGGGATGACAGCCTGAATGGTTGGGTG
clonotype569	IGHV1-2	IGHJ6	IGHM	ASGIPTSAYYYGMDV	15	N/A	GCGAGCGGCATCCCGACATCGGCCTACTACTACGGTATGGACGTC	IGKV1-5	IGKJ4	IGKC	QQYNSYSLT	CAACAGTATAATAGTTATTCGCTCACT
clonotype57	IGHV3-15	IGHJ4	IGHA1	ATDAGLYDLWSGYF	14	IGHD3-3	GCCACAGATGCCGGACTTTACGATTTGTGGAGTGGTTATTTC	IGKV4-1	IGKJ1	IGKC	HQYYSRPFT	CACCAATATTATTCTCGTCCGTTTACG
clonotype570	IGHV1-18	IGHJ5	IGHM	ARGSGTTMGRREDKGPQLTKFDP	23	IGHD1-1	GCGAGAGGGTCGGGAACGACGATGGGGAGGAGGGAGGACAAGGGACCTCAACTCACAAAGTTCGACCCC	IGKV1-39	IGKJ4	IGKC	QQSYSTPLT	CAACAGAGTTACAGTACCCCGCTCACT
clonotype571	IGHV3-73	IGHJ4	IGHM	TTGFTVTTLGYY	12	IGHD4-17	ACTACAGGGTTCACGGTGACTACGTTGGGGTACTAC	IGLV2-11	IGLJ1	IGLC1	CSYAGSYTYV	TGCTCATATGCAGGCAGCTACACTTATGTC
clonotype572	IGHV4-39	IGHJ4	IGHM	ASRKRWLDFDY	11	IGHD6-19	GCGAGCCGTAAGCGGTGGCTGGACTTTGACTAC	IGLV1-51	IGLJ2	IGLC2	GTWDSSLSARV	GGAACATGGGATAGCAGCCTGAGTGCTAGGGTA
clonotype574	IGHV3-74	IGHJ6	IGHD	ARGGYCSGGSCDYYYYYMDV	20	IGHD2-15	GCAAGAGGGGGATATTGTAGTGGTGGTAGCTGCGACTACTACTACTACTACATGGACGTC	IGKV1-39	IGKJ1	IGKC	QQSYSTPLT	CAACAGAGTTACAGTACCCCTCTCACG
clonotype575	IGHV3-11	IGHJ6	IGHG1	ARDIGVEPGVMTYYYYFMDV	20	IGHD3-16	GCGAGAGATATAGGAGTAGAGCCAGGAGTTATGACCTACTACTACTATTTCATGGACGTC	IGKV1-39	IGKJ2	IGKC	QQTYRTPYT	CAACAGACTTACAGGACCCCGTATACT
clonotype576	IGHV3-48	IGHJ2	IGHM	ASPIWGSTSCRSRPCNWYFDL	21	IGHD2-2	GCGAGTCCGATTTGGGGTAGTACCAGCTGCCGGTCCCGTCCCTGTAACTGGTACTTCGATCTC	IGLV2-23	IGLJ1	IGLC1	CSYAGSSTLYV	TGCTCATATGCAGGTAGTAGCACTCTTTATGTC
clonotype577	IGHV4-34	IGHJ6	IGHG3	ARSTKYLESLLYSYGMDV	18	IGHD3-3	GCGAGATCGACAAAGTATTTGGAGTCGTTATTATACTCCTACGGTATGGACGTC	IGLV1-44	IGLJ1	IGLC1	ATWDDSLKGYV	GCAACATGGGATGACAGCCTGAAGGGTTATGTC
clonotype578	IGHV3-74	IGHJ4	IGHM	ARAYGGNVHFDY	12	IGHD4-23	GCAAGGGCCTACGGTGGTAATGTCCACTTTGACTAC	IGKV4-1	IGKJ3	IGKC	HQYYSSPFT	CACCAATATTATAGTAGTCCATTCACT
clonotype579	IGHV3-30	IGHJ4	IGHG1	ARDRMYGRSLAAAGTPDY	18	IGHD6-13	GCGCGAGATCGGATGTATGGTAGGTCGCTAGCAGCGGCTGGTACGCCTGACTAC	IGLV3-21	IGLJ2	IGLC2	QVWDSSSDHVV	CAGGTGTGGGATAGTAGTAGTGATCATGTGGTA
clonotype58	IGHV1-2	IGHJ4	IGHM	ARATYSGTERVY	12	IGHD1-26	GCGAGAGCCACATATAGTGGGACCGAGAGGGTCTAC	IGKV1-5	IGKJ1	IGKC	QQYNTYSWT	CAACAGTATAATACTTACTCGTGGACG
clonotype581	IGHV3-15	IGHJ4	IGHG1	TTDTLRDNYDDILTGYYRGFDY	22	IGHD3-9	ACCACAGATACCCTCCGAGACAATTATGACGATATTTTGACAGGTTATTATAGGGGCTTTGACTAC	IGKV3-11	IGKJ4	IGKC	QQRTSWPPLT	CAGCAGCGTACCAGCTGGCCTCCGCTCACT
clonotype582	IGHV1-69	IGHJ4	IGHG2	VVRSGDLGVWDY	12	IGHD3-10	GTGGTCCGTTCGGGAGACTTAGGTGTTTGGGACTAC	IGLV2-14	IGLJ1	IGLC1	SSYTSTTTLDV	AGCTCGTATACAAGTACCACCACTCTCGATGTC
clonotype583	IGHV4-39	IGHJ6	IGHG2	ARGRRQEIGQLVYTIGAMDV	20	IGHD2-8	GCGAGGGGCAGAAGACAGGAGATTGGACAACTGGTGTATACAATAGGGGCAATGGACGTC	IGLV3-21	IGLJ1	IGLC1	QVWDSRSDHQV	CAGGTGTGGGATAGTCGTAGTGATCATCAAGTC
clonotype585	IGHV3-30	IGHJ6	IGHD	AKRGFYDSSGYPTYYYYGMDV	21	IGHD3-22	GCGAAAAGGGGTTTCTATGATAGTAGTGGTTATCCGACCTACTACTACTACGGTATGGACGTC	IGKV2-28	IGKJ3	IGKC	MQALQTPPFT	ATGCAAGCTCTACAAACTCCTCCATTCACT
clonotype587	IGHV4-39	IGHJ4	IGHM	IRRGYSYGYAY	11	IGHD5-18	ATCCGGCGGGGATACAGCTATGGTTATGCCTAC	IGKV2-28	IGKJ3	IGKC	MQALQTPGVT	ATGCAAGCTCTACAAACTCCTGGGGTCACT
clonotype588	IGHV4-61	IGHJ4	IGHG1	ARDERRGYTYGQLSLYYF	18	IGHD5-18	GCGAGAGATGAAAGGCGGGGATACACCTATGGGCAACTTTCGTTATACTACTTC	IGKV3-20	IGKJ4	IGKC	QQYGSSPT	CAGCAGTATGGTAGTTCACCCACT
clonotype589	IGHV3-30	IGHJ4	IGHM	AKERERYSGSYSFDY	15	IGHD1-26	GCGAAAGAAAGAGAGCGGTATAGTGGGAGCTACTCTTTTGACTAC	IGKV3-20	IGKJ2	IGKC	QQYGSSYT	CAGCAGTATGGTAGCTCGTACACT
clonotype59	IGHV3-13	IGHJ3	IGHG2	ARAILGMIAFDV	12	IGHD1-14	GCAAGAGCGATTCTCGGAATGATCGCTTTTGATGTC	IGKV3-20	IGKJ4	IGKC	QQYATSPLT	CAGCAGTATGCTACCTCACCGCTCACT
clonotype590	IGHV4-61	IGHJ4	IGHG2	ATDRLLQGFEF	11	IGHD2-15	GCGACCGATAGACTACTCCAGGGTTTTGAATTC	IGKV1-17	IGKJ1	IGKC	QQHNNYPRT	CAACAGCATAATAATTATCCTCGGACG
clonotype592	IGHV3-21	IGHJ4	IGHM	ARILTGAVTAIGLPDY	16	IGHD2-21	GCGAGAATCCTGACGGGGGCGGTGACTGCTATTGGCCTCCCTGACTAC	IGKV1-12	IGKJ1	IGKC	QQANSFPPA	CAACAGGCTAACAGTTTCCCTCCGGCG
clonotype593	IGHV3-73	IGHJ5	IGHM	TRWSSSWFFDP	11	IGHD6-13	ACTAGATGGAGCAGCAGCTGGTTCTTCGACCCC	IGLV1-47	IGLJ3	IGLC3	AAWDDSLSGV	GCAGCATGGGATGACAGCCTGAGTGGGGTG
clonotype594	IGHV4-39	IGHJ6	IGHM	ARDFCGATCYYYYYMDV	17	IGHD1-26	GCGAGAGATTTTTGTGGAGCTACGTGCTACTACTACTACTACATGGACGTC	IGKV1-5	IGKJ1	IGKC	QQYSSYSRT	CAACAGTATAGTAGTTATTCGAGGACG
clonotype595	IGHV3-48	IGHJ4	IGHG2	ARDFVGQWLVRSTYYFDY	18	IGHD6-19	GCGAGAGATTTCGTCGGCCAGTGGCTGGTACGGAGTACCTACTACTTTGACTAT	IGLV3-21	IGLJ3	IGLC3	QVWDSTSDHPV	CAGGTGTGGGACAGTACTAGTGATCATCCGGTG
clonotype596	IGHV4-61	IGHJ6	IGHD	AREPVGYCSSTSCYPYYYYYYGMDV	25	IGHD2-2	GCGAGAGAGCCCGTAGGATATTGTAGTAGTACCAGCTGCTATCCTTATTACTACTACTACTACGGTATGGACGTC	IGKV2-28	IGKJ1	IGKC	MQALQTPRT	ATGCAAGCTCTACAAACTCCTCGGACG
clonotype597	IGHV3-9	IGHJ5	IGHG1	AKGTWIGYYSPYNWFDP	17	IGHD3-3	GCAAAAGGGACCTGGATTGGTTATTACAGTCCATACAACTGGTTCGACCCC	IGKV3-15	IGKJ4	IGKC	QQYDNWPPLT	CAGCAGTATGATAACTGGCCTCCGCTCACT
clonotype599	IGHV3-30	IGHJ4	IGHM	AKQWAAYYSDSSACDY	16	IGHD3-22	GCGAAACAGTGGGCTGCATATTACTCTGATAGTAGTGCTTGTGACTAC	IGKV1-9	IGKJ4	IGKC	QQLYNFPLT	CAACAGCTTTATAATTTCCCGCTCACT
clonotype60	IGHV1-2	IGHJ4	IGHG3	ASLKFNSL	8	IGHD4-23	GCGAGTTTGAAGTTTAACTCACTC	IGKV1-16	IGKJ2	IGKC	QQYHSYPYT	CAACAATATCATAGTTACCCGTACACT
clonotype600	IGHV1-18	IGHJ6	IGHD	ARDLSTVRYYYYYYMDV	17	IGHD4-17	GCGAGAGATTTGTCTACGGTGAGATACTACTACTACTACTACATGGACGTC	IGKV1-17	IGKJ1	IGKC	LQHNSYPRT	CTACAGCATAATAGTTACCCTCGAACG
clonotype603	IGHV3-30	IGHJ4	IGHM	AKGLPYGSGSYSADFDY	17	IGHD3-10	GCGAAAGGTCTCCCTTATGGTTCGGGGAGTTATTCGGCAGACTTTGACTAC	IGLV5-45	IGLJ2	IGLC3	MIWHSSVVV	ATGATTTGGCACAGCAGCGTTGTGGTA
clonotype604	IGHV4-59	IGHJ3	IGHG1	ARELSPGLLTPAANPSFDI	19	IGHD2-2	GCGAGAGAATTGAGTCCCGGTCTGCTGACACCAGCTGCCAATCCCTCTTTTGATATC	IGLV2-14	IGLJ3	IGLC3	SSYAGDTSLV	AGCTCTTATGCAGGCGACACTTCTCTGGTG
clonotype605	IGHV1-69	IGHJ4	IGHM	ASPRDGYNFGY	11	IGHD5-24	GCGAGCCCTAGAGATGGCTACAATTTTGGCTAC	IGLV2-11	IGLJ1	IGLC1	CSYAGSYSYV	TGCTCATATGCAGGCAGCTACTCTTATGTC
clonotype606	IGHV3-11	IGHJ4	IGHG3	ARVSRGDYVLYYFDY	15	IGHD4-17	GCGAGAGTCTCGCGCGGTGACTACGTTCTCTATTACTTTGACTAC	IGKV1-39	IGKJ2	IGKC	QQSYTTPFT	CAACAGAGTTACACTACCCCGTTCACT
clonotype609	IGHV3-30	IGHJ6	IGHM	AKIGGSWYGIQPRTNYYYGMDV	22	IGHD6-13	GCGAAAATAGGGGGCAGCTGGTACGGCATTCAGCCGAGAACTAACTACTACTACGGTATGGACGTC	IGKV3-11	IGKJ4	IGKC	QQRSNWPFT	CAGCAGCGTAGCAACTGGCCCTTCACT
clonotype61	IGHV4-38-2	IGHJ4	IGHM	AREGGTSDSFSWYADS	16	IGHD6-13	GCGCGAGAAGGGGGGACTTCCGACAGCTTCAGCTGGTACGCTGACTCC	IGKV4-1	IGKJ3	IGKC	QQYYATPRT	CAGCAATATTATGCTACTCCTCGGACT
clonotype610	IGHV3-15	IGHJ4	IGHM	TSSRRWLPQN	10	IGHD4-17	ACCTCGTCCCGACGGTGGCTACCCCAAAAC	IGKV4-1	IGKJ4	IGKC	QQYYGIPLT	CAACAATATTATGGTATTCCTCTCACT
clonotype611	IGHV3-11	IGHJ6	IGHG1	ARDSIAAGFLKSSIDYVLDV	20	IGHD6-13	GCGAGGGACTCTATAGCAGCAGGTTTTCTTAAGTCATCCATAGATTACGTTCTGGACGTC	IGKV1-39	IGKJ2	IGKC	QQSYRTPYT	CAACAGAGTTACAGAACCCCGTACACT
clonotype612	IGHV3-74	IGHJ6	IGHD	ASRDVVYYYGMDV	13	N/A	GCAAGCCGCGATGTCGTGTACTACTACGGTATGGACGTC	IGLV2-11	IGLJ2	IGLC2	CSYAGSYTV	TGCTCATATGCAGGCAGCTACACGGTA
clonotype613	IGHV3-23	IGHJ4	IGHG1	ASGQYPLELWLLPAYY	16	IGHD1-7	GCTTCCGGGCAATACCCCCTGGAACTGTGGCTCCTACCGGCGTACTAC	IGKV1-39	IGKJ4	IGKC	QQIYNAPLT	CAACAAATTTACAATGCCCCTCTCACT
clonotype615	IGHV3-30	IGHJ4	IGHD	AKDRGSYRYFDY	12	IGHD1-26	GCGAAAGATCGAGGGAGCTACCGGTACTTTGACTAC	IGKV3-15	IGKJ4	IGKC	QQYNNWPRT	CAGCAGTATAATAACTGGCCTAGGACT
clonotype616	IGHV1-46	IGHJ5	IGHM	ARAMIVVVPLVS	12	IGHD3-22	GCGAGAGCTATGATAGTAGTGGTCCCTCTGGTCTCC	IGKV4-1	IGKJ2	IGKC	QQYYRTPYT	CAGCAATATTATCGTACTCCGTACACT
clonotype618	IGHV1-18	IGHJ4	IGHG1	ARTSTLTRYYFDY	13	IGHD4-17	GCGAGGACTTCCACGCTGACTAGGTACTACTTTGACTAC	IGLV2-14	IGLJ2	IGLC2	SSYTSITTYVV	AGCTCATATACAAGCATCACCACTTATGTGGTA
clonotype619	IGHV1-46	IGHJ5	IGHA1	ARDQQEMICGGGNCFPRRVWFDP	23	IGHD2-15	GCGAGAGATCAACAGGAAATGATTTGTGGTGGTGGTAACTGCTTCCCACGGCGCGTCTGGTTCGACCCC	IGKV1-12	IGKJ1	IGKC	LQTNSFPRT	CTACAGACAAACAGTTTCCCTCGAACG
clonotype62	IGHV3-48	IGHJ4	IGHM	GGKVEATKGYYCHY	14	IGHD1-26	GGGGGAAAGGTGGAAGCTACTAAGGGATACTACTGTCACTAC	IGKV2-28	IGKJ1	IGKC	MQTLRSPWT	ATGCAAACTCTACGATCTCCGTGGACG
clonotype620	IGHV1-69	IGHJ2	IGHG1	ARENGEIKMNRGLTMSRYFDL	21	IGHD3-10	GCGAGAGAAAACGGCGAAATAAAAATGAATCGGGGACTTACTATGAGTCGCTACTTCGATCTC	IGLV3-21	IGLJ1	IGLC1	QVWDSDTDYV	CAGGTGTGGGATAGTGATACTGATTATGTC
clonotype621	IGHV3-30	IGHJ6	IGHD	AKVGVVVAATVYYYYGMDV	19	IGHD2-15	GCGAAAGTTGGGGTGGTGGTAGCTGCTACAGTCTACTACTACTACGGTATGGACGTC	IGKV1-5	IGKJ1	IGKC	QQYNSYWT	CAACAGTATAATAGTTATTGGACG
clonotype622	IGHV3-20	IGHJ5	IGHM	ARKLIAAADHSENWFDP	17	IGHD6-13	GCGAGAAAGTTGATAGCAGCAGCTGACCACTCCGAAAACTGGTTCGACCCC	IGKV1-39	IGKJ4	IGKC	QQSYSAPPVT	CAACAGAGTTACAGTGCCCCTCCGGTCACT
clonotype623	IGHV3-30	IGHJ4	IGHM	AKWNWNYQGSESYFDY	16	IGHD1-7	GCGAAATGGAACTGGAACTACCAAGGAAGCGAAAGTTACTTTGACTAC	IGLV3-19	IGLJ2	IGLC2	NSRDSSGNHVV	AACTCCCGGGACAGCAGTGGTAACCATGTGGTA
clonotype624	IGHV1-18	IGHJ4	IGHM	ARVVPTYYDSSGCDY	15	IGHD3-22	GCGAGAGTTGTTCCGACCTACTATGATAGTAGTGGTTGTGACTAC	IGLV3-1	IGLJ2	IGLC2	QAWDSSTVV	CAGGCGTGGGACAGCAGCACTGTGGTA
clonotype625	IGHV3-30	IGHJ6	IGHM	AKVGERNSSSSIRWGYYYYGMDV	23	IGHD6-6	GCGAAAGTCGGGGAAAGGAATAGCAGCTCGTCGATTCGTTGGGGCTACTACTACTACGGTATGGACGTC	IGKV1D-12	IGKJ1	IGKC	QQANSFPQT	CAACAGGCTAACAGTTTCCCTCAAACG
clonotype626	IGHV3-30	IGHJ4	IGHM	ASLTGLYYFDY	11	IGHD2/OR15-2a	GCGTCTTTAACAGGACTTTACTACTTTGACTAT	IGKV1-5	IGKJ1	IGKC	QQYNSYSRT	CAACAGTATAATAGTTATTCTCGGACG
clonotype627	IGHV3-30	IGHJ5	IGHM	AKVRPDP	7	N/A	GCGAAAGTCAGGCCCGACCCC	IGKV2-28	IGKJ4	IGKC	MQALQTSLT	ATGCAAGCTCTACAAACTTCCCTCACT
clonotype628	IGHV3-49	IGHJ3	IGHM	TRDSWGSFPDDAFDI	15	IGHD7-27	ACTAGAGACTCCTGGGGATCCTTCCCCGATGATGCTTTTGATATC	IGKV2D-29	IGKJ1	IGKC	MHSINLPRT	ATGCACAGTATAAACCTTCCTCGAACG
clonotype629	IGHV3-11	IGHJ6	IGHD	ARDLLRRRGYSYGSFDYYYGMDV	23	IGHD5-18	GCGAGAGATCTTCTAAGGCGGCGTGGATACAGCTATGGTTCGTTTGACTACTACTACGGTATGGACGTC	IGKV3-11	IGKJ4	IGKC	QQRSNWPPLT	CAGCAGCGTAGCAACTGGCCTCCGCTCACT
clonotype630	IGHV3-48	IGHJ6	IGHM	ARGTAGYYDSSGYYYTGGMDV	21	IGHD3-22	GCGAGAGGAACGGCGGGTTACTATGATAGTAGTGGTTATTACTACACCGGCGGTATGGACGTC	IGLV1-40	IGLJ2	IGLC2	QSYDSSLSAVV	CAGTCCTATGACAGCAGCCTGAGTGCCGTGGTA
clonotype631	IGHV3-30	IGHJ4	IGHM	ANRGGIHYYDSSGYLDY	17	IGHD3-22	GCGAACCGGGGAGGAATTCATTACTATGATAGTAGTGGTTATCTTGACTAC	IGLV9-49	IGLJ2	IGLC2	GADHGSGSNFVYGVV	GGGGCAGACCATGGCAGTGGGAGCAACTTCGTGTACGGTGTGGTA
clonotype632	IGHV4-39	IGHJ5	IGHG3	AREETGYTNNWYSENWFDP	19	IGHD6-13	GCGAGAGAGGAAACCGGATATACCAACAACTGGTACTCAGAGAACTGGTTCGACCCC	IGLV3-19	IGLJ3	IGLC2	NSRDSSGNRL	AATTCCCGGGACAGCAGTGGCAACCGGTTG
clonotype633	IGHV3-74	IGHJ6	IGHM	ARAFSSIAARPSYYYGMDV	19	IGHD6-6	GCAAGAGCTTTTTCTAGTATAGCAGCTCGTCCGAGCTACTACTACGGTATGGACGTC	IGKV1-39	IGKJ1	IGKC	QQSYSTPT	CAACAGAGTTACAGTACCCCGACG
clonotype634	IGHV3-30-3	IGHJ4	IGHG3	ARPGRYLEWLRFDD	14	IGHD3-3	GCGCGACCTGGGCGATATTTGGAGTGGCTCCGCTTTGACGAC	IGKV4-1	IGKJ3	IGKC	QQYYNTPIT	CAACAGTATTACAATACTCCTATCACT
clonotype635	IGHV1-2	IGHJ4	IGHG1	ARASSSGGWYEDY	13	IGHD6-19	GCGAGAGCCTCCTCTAGCGGTGGCTGGTACGAGGACTAT	IGKV1-39	IGKJ1	IGKC	QQSYSTLLPWT	CAACAGAGTTACAGTACCCTTCTGCCCTGGACG
clonotype637	IGHV3-20	IGHJ4	IGHD	ARGRLVGATH	10	IGHD1-26	GCGAGAGGACGTTTAGTGGGAGCTACTCAC	IGKV4-1	IGKJ2	IGKC	QQYYSTPCT	CAGCAATATTATAGTACCCCGTGCACT
clonotype638	IGHV3-66	IGHJ6	IGHG1	AGSFNHYMDV	10	N/A	GCGGGCTCCTTTAATCACTACATGGACGTC	IGKV3-15	IGKJ2	IGKC	QQYKNWPYT	CAGCAATATAAGAACTGGCCGTACACT
clonotype639	IGHV1-2	IGHJ6	IGHM	ARGIVVVPELTHHPPNYYYYYGMDV	25	IGHD2-2	GCGAGAGGGATTGTAGTAGTACCAGAGCTTACTCATCACCCACCCAATTACTACTACTACTACGGTATGGACGTC	IGLV1-40	IGLJ2	IGLC2	QSYDSSLSAFHVV	CAGTCCTATGACAGCAGCCTGAGTGCCTTCCATGTGGTA
clonotype64	IGHV3-15	IGHJ4	IGHG1	IHESRGY	7	N/A	ATCCATGAGTCGAGAGGCTAT	IGLV1-40	IGLJ2	IGLC3	QSYDSRLSDHMV	CAGTCCTATGACAGCAGGCTGAGTGATCATATGGTA
clonotype640	IGHV3-11	IGHJ4	IGHG1	ARDPRQARGFDY	12	IGHD3-10	GCGAGAGACCCGCGGCAAGCCCGGGGATTTGACTAC	IGKV1-9	IGKJ4	IGKC	QQLNSYLGTLT	CAACAGCTTAATAGTTACCTCGGTACGCTCACT
clonotype643	IGHV1-2	IGHJ4	IGHD	ARGVVAGTGY	10	IGHD2-15	GCGAGGGGTGTAGTGGCCGGGACTGGCTAC	IGLV2-14	IGLJ2	IGLC2	SSYTSSSTLVV	AGCTCATATACAAGCAGCAGCACTCTCGTGGTA
clonotype644	IGHV3-11	IGHJ4	IGHG1	ARAGRRLELLLSAENYCFDY	20	IGHD3-10	GCGAGGGCGGGGAGGCGATTGGAGTTATTATTGTCTGCAGAGAATTACTGCTTTGACTAC	IGKV1-39	IGKJ4	IGKC	QQSYSTPRT	CAACAGAGTTACAGTACCCCTCGCACT
clonotype645	IGHV3-30	IGHJ6	IGHD	ASNGVTAREGPAYYYYYYMDV	21	IGHD2-21	GCGTCCAATGGGGTGACTGCACGAGAGGGGCCAGCCTACTACTACTACTACTACATGGACGTC	IGLV1-44	IGLJ3	IGLC3	AAWDDSLNGWV	GCAGCATGGGATGACAGCCTGAATGGTTGGGTG
clonotype649	IGHV4-4	IGHJ6	IGHM	ARAGITGTTFYYYYMDV	17	IGHD1-7	GCGAGAGCCGGTATAACTGGAACTACGTTTTACTACTACTACATGGACGTC	IGKV2-30	IGKJ2	IGKC	MQGTHWPPT	ATGCAAGGTACACACTGGCCTCCTACT
clonotype65	IGHV3-9	IGHJ4	IGHD	AKGPGIAAYFDY	12	IGHD6-13	GCAAAAGGTCCAGGTATAGCAGCTTATTTTGACTAC	IGLV3-21	IGLJ1	IGLC1	QVWDSSSDYV	CAGGTGTGGGATAGTAGTAGTGATTATGTC
clonotype650	IGHV3-11	IGHJ6	IGHM	ARDKWDGVAARPHYYYGMDV	20	IGHD6-6	GCGAGAGATAAGTGGGATGGGGTAGCAGCTCGTCCACACTACTACTACGGTATGGACGTC	IGKV1-39	IGKJ2	IGKC	QQSYSTLCT	CAACAGAGTTACAGTACCCTGTGCACT
clonotype653	IGHV4-61	IGHJ3	IGHG2	VTGRTQVWPDAFAI	14	IGHD2-21	GTGACGGGCCGCACACAGGTGTGGCCGGATGCTTTTGCTATC	IGKV1-39	IGKJ4	IGKC	QQSSGTPLT	CAACAGAGTTCCGGTACCCCCCTCACT
clonotype654	IGHV3-30	IGHJ4	IGHM	AKATGEGGFSMLYASWDLGFDY	22	IGHD2-8	GCGAAAGCGACTGGCGAGGGGGGATTTTCAATGTTATATGCTTCATGGGATTTGGGGTTTGACTAC	IGKV1-17	IGKJ4	IGKC	LQHNSFPLT	CTACAGCATAATAGTTTCCCTCTCACT
clonotype655	IGHV3-48	IGHJ6	IGHD	AGGEPGVGV	9	IGHD1-14	GCGGGAGGGGAACCAGGAGTGGGCGTC	IGLV1-47	IGLJ3	IGLC3	AAWDDSLSGWV	GCAGCATGGGATGACAGCCTGAGTGGTTGGGTG
clonotype656	IGHV3-11	IGHJ4	IGHD	ARDDSSSWYSYFDY	14	IGHD6-13	GCGAGAGATGATAGCAGCAGCTGGTACTCCTACTTTGACTAC	IGKV3-15	IGKJ2	IGKC	QQYNNWPQT	CAGCAGTATAATAACTGGCCTCAAACT
clonotype657	IGHV3-43	IGHJ6	IGHM	VKEGCSSTSCYLGYYYGMDV	20	IGHD2-2	GTAAAGGAAGGTTGTAGTAGTACCAGCTGCTATTTGGGCTACTACTACGGTATGGACGTC	IGKV3-11	IGKJ2	IGKC	QQRSNWQYT	CAGCAGCGTAGCAACTGGCAATACACT
clonotype658	IGHV3-30	IGHJ6	IGHM	AKGFFYGMDV	10	IGHD3-3	GCGAAAGGGTTTTTCTACGGTATGGACGTC	IGKV3-11	IGKJ4	IGKC	QQRSNWPLT	CAGCAGCGTAGCAACTGGCCTCTCACT
clonotype659	IGHV1-2	IGHJ6	IGHG3	ARDGPYSSDLLVPPVIYAMDV	21	IGHD2-2	GCGAGAGATGGTCCCTATTCCTCGGATTTATTAGTACCACCTGTCATATACGCTATGGACGTC	IGLV2-11	IGLJ2	IGLC2	CSYAGSNSLV	TGCTCATATGCAGGCAGTAACTCTTTGGTT
clonotype66	IGHV1-8	IGHJ4	IGHG1	VRVPPYDFRSGSSGMTYHFDY	21	IGHD3-3	GTGAGAGTCCCACCTTACGATTTTCGGAGTGGTTCTTCAGGCATGACCTACCACTTTGACTAC	IGLV1-44	IGLJ2	IGLC2	AAWDDSLHGPV	GCAGCATGGGATGACAGCCTGCATGGTCCGGTT
clonotype660	IGHV3-53	IGHJ4	IGHM	ARARPVDY	8	IGHD2-2	GCGAGAGCCCGACCAGTTGACTAC	IGLV4-60	IGLJ3	IGLC3	ETWDSNTV	GAGACCTGGGACAGTAACACGGTG
clonotype661	IGHV4-30-4	IGHJ4	IGHM	AGGRDAYKVGNN	12	IGHD5-24	GCCGGGGGGAGAGATGCCTACAAAGTGGGCAACAAC	IGKV4-1	IGKJ2	IGKC	HQYYGPPYT	CACCAATATTATGGTCCTCCGTACACT
clonotype662	IGHV3-30-3	IGHJ4	IGHG1	ARGSSWSGIAVGG	13	IGHD6-13	GCGAGAGGCAGCAGCTGGTCGGGTATAGCTGTGGGCGGC	IGKV1-5	IGKJ1	IGKC	QQYNSYWT	CAACAGTACAATAGTTATTGGACG
clonotype663	IGHV4-39	IGHJ2	IGHM	GRIYSDCSDPDCHKGWFDL	19	IGHD2-15	GGGAGAATCTACTCGGACTGCAGTGATCCCGACTGCCATAAGGGGTGGTTCGATCTC	IGKV4-1	IGKJ5	IGKC	QQYYSGPNT	CAGCAATATTATAGTGGTCCGAACACT
clonotype664	IGHV1-18	IGHJ3	IGHG1	ARTRAMVSLDISDI	14	IGHD5-18	GCGAGAACGAGGGCTATGGTTTCCCTGGATATTTCGGATATC	IGKV3D-20	IGKJ5	IGKC	QQYGSSLSIT	CAACAGTATGGTAGCTCTCTTTCGATCACC
clonotype665	IGHV3-11	IGHJ6	IGHG1	ARVNGYNYGPLTGYHYMDV	19	IGHD5-18	GCGAGAGTGAACGGATATAACTATGGGCCCCTAACAGGGTACCACTACATGGACGTC	IGKV1-39	IGKJ1	IGKC	QQTYSTPTWT	CAACAGACTTACAGTACCCCCACGTGGACG
clonotype666	IGHV4-38-2	IGHJ4	IGHG1	ARIFTMVVVGNYYFDY	16	IGHD3-22	GCGAGAATCTTTACTATGGTAGTAGTGGGCAACTACTACTTTGACTAT	IGLV1-51	IGLJ3	IGLC3	GTWDSSLNAAV	GGAACATGGGATAGCAGCCTGAATGCTGCGGTG
clonotype667	IGHV3-30	IGHJ4	IGHA1	ASPRGLYSSSWYPNFDN	17	IGHD6-13	GCGTCTCCTCGAGGACTCTATAGCAGCAGCTGGTACCCAAACTTTGACAAC	IGLV2-23	IGLJ2	IGLC2	CSYAGRSTSLVV	TGCTCATATGCAGGTCGTAGTACTTCCCTTGTGGTA
clonotype668	IGHV3-30	IGHJ6	IGHD	AKPQGSLQLWPSKGYGMDV	19	IGHD5-18	GCGAAACCGCAAGGGAGCTTACAGCTATGGCCGTCTAAGGGCTACGGTATGGACGTC	IGKV1-39	IGKJ3	IGKC	QQSYSTPR	CAACAGAGTTACAGTACCCCCCGT
clonotype669	IGHV3-30	IGHJ2	IGHM	AKSIYDTLSWYFDL	14	IGHD3-9	GCGAAGTCAATTTACGATACTTTGTCCTGGTACTTCGATCTC	IGKV1-5	IGKJ4	IGKC	QQYNSYFLT	CAACAGTATAATAGTTACTTCCTCACT
clonotype67	IGHV3-66	IGHJ4	IGHM	ARDVPGGYYFDY	12	IGHD3-10	GCGAGAGATGTTCCCGGAGGCTACTACTTTGACTAC	IGLV2-23	IGLJ1	IGLC1	CSYAGSFYV	TGCTCATATGCAGGTAGTTTTTATGTC
clonotype670	IGHV3-48	IGHJ6	IGHG1	AKHYYETSGLLTGQSSGMDV	20	IGHD3-22	GCGAAACATTACTATGAAACTAGTGGCCTCTTAACTGGGCAAAGTTCCGGTATGGACGTC	IGLV3-21	IGLJ1	IGLC1	QVWHSISDHHV	CAGGTATGGCATAGTATTAGTGATCATCATGTC
clonotype672	IGHV3-30	IGHJ5	IGHG1	ARENIDFSGVVAVIAPPWFDP	21	IGHD2-21	GCGAGAGAGAATATTGACTTTTCGGGAGTCGTGGCGGTGATTGCGCCCCCCTGGTTCGACCCC	IGLV2-23	IGLJ2	IGLC2	CSYAQSVL	TGCTCATATGCACAAAGTGTCCTA
clonotype673	IGHV2-26	IGHJ6	IGHD	ARGIVGANYYYYMDV	15	IGHD1-26	GCACGGGGTATAGTGGGAGCTAACTACTACTACTACATGGACGTC	IGKV1-39	IGKJ2	IGKC	QQSYSTPYT	CAACAGAGTTACAGTACCCCGTACACT
clonotype674	IGHV3-21	IGHJ4	IGHM	ARFPDY	6	N/A	GCGAGATTCCCTGACTAC	IGKV3-11	IGKJ5	IGKC	QQRSSWPIT	CAGCAGCGTAGCAGCTGGCCCATCACC
clonotype675	IGHV5-51	IGHJ2	IGHG1	ARSRDFWTSNWSFDI	15	IGHD3/OR15-3a	GCGAGAAGTCGGGATTTTTGGACTTCAAACTGGTCCTTCGACATT	IGLV1-51	IGLJ2	IGLC2	GAWDSSLNTGV	GGAGCATGGGATAGCAGCCTGAATACTGGCGTA
clonotype676	IGHV1-69	IGHJ6	IGHM	ARSVRSNRLHLRYYYYYMDV	20	IGHD5-24	GCGAGAAGCGTAAGATCGAACCGACTACACTTACGGTACTACTACTACTACATGGACGTC	IGLV2-14	IGLJ1	IGLC1	SSYTSSSTLV	AGCTCATATACAAGCAGCAGCACTCTCGTC
clonotype678	IGHV3-73	IGHJ4	IGHG1	TSTGEEFDY	9	IGHD1-14	ACAAGCACCGGCGAAGAGTTTGACTAC	IGKV1-27	IGKJ1	IGKC	QKYNSAPWT	CAAAAGTATAACAGTGCCCCGTGGACG
clonotype679	IGHV1-18	IGHJ4	IGHM	ARWEYCSSTSCYMRRPSDNY	20	IGHD2-2	GCGAGATGGGAATATTGCAGTAGTACCAGCTGCTATATGAGGAGGCCTTCTGACAACTAC	IGLV1-40	IGLJ1	IGLC1	QSYDSSLSAYV	CAGTCCTATGACAGCAGCCTGAGTGCTTATGTC
clonotype68	IGHV1-2	IGHJ6	IGHD	ARDRYYYYYYMDV	13	N/A	GCGAGAGATAGGTACTACTACTACTACTACATGGACGTC	IGLV2-23	IGLJ2	IGLC2	CSYAGSRV	TGCTCATATGCAGGTAGTAGGGTA
clonotype680	IGHV3-23	IGHJ5	IGHG2	AKGVLSILHNGLDC	14	IGHD6-6	GCGAAAGGGGTTCTGAGTATATTACATAACGGGTTGGACTGT	IGKV1-9	IGKJ4	IGKC	QQLSTYPLT	CAACAGCTTAGTACTTACCCGCTCACT
clonotype682	IGHV2-5	IGHJ4	IGHM	AHRSETYYFDSSGYFFDY	18	IGHD3-22	GCACATCGTAGTGAAACCTATTACTTCGATAGTAGCGGTTATTTTTTTGACTAC	IGLV2-11	IGLJ1	IGLC1	CSYADSYTLNYV	TGCTCATATGCAGACAGCTACACTTTAAATTATGTC
clonotype683	IGHV1-18	IGHJ4	IGHM	TRGRHRIQLWP	11	IGHD5-18	ACGAGAGGCCGACACCGGATACAGCTATGGCCG	IGKV2D-29	IGKJ4	IGKC	MQSVQLLT	ATGCAAAGTGTACAGCTTCTCACT
clonotype684	IGHV3-23	IGHJ5	IGHG2	AKGVLRILHNGLDC	14	IGHD2/OR15-2a	GCGAAAGGGGTTCTGAGAATATTACATAACGGGTTGGACTGT	IGKV1-9	IGKJ4	IGKC	QQLNSYPLT	CAACAGCTTAATAGTTACCCGCTCACT
clonotype685	IGHV1-46	IGHJ6	IGHM	ARQRFLEWLPETGVLLRGGMDV	22	IGHD3-3	GCGAGACAGCGATTTTTGGAGTGGTTACCCGAAACTGGCGTATTACTTCGGGGCGGTATGGACGTC	IGKV4-1	IGKJ4	IGKC	QQYYNIPLT	CAACAATATTATAATATCCCCCTCACT
clonotype686	IGHV3-30	IGHJ3	IGHM	AKFDGTSHAFDI	12	IGHD1-14	GCGAAATTTGACGGAACCAGTCATGCTTTTGATATT	IGKV3-20	IGKJ1	IGKC	QHYGTSPA	CAGCACTATGGTACCTCACCGGCG
clonotype687	IGHV3-30	IGHJ6	IGHD	ATVGRYQEYYYYYGMDV	17	IGHD3-16	GCGACCGTGGGGAGATATCAAGAATACTACTACTACTACGGTATGGACGTC	IGLV3-21	IGLJ3	IGLC2	QVWDSRSNHVV	CAGGTGTGGGACAGTAGGAGTAATCATGTGGTG
clonotype688	IGHV1-2	IGHJ5	IGHM	ARAYYNWNYNLNNWFDP	17	IGHD1-7	GCGAGAGCATACTATAACTGGAACTACAATCTTAACAACTGGTTCGACCCC	IGLV2-23	IGLJ2	IGLC2	CSYAGSSTSVV	TGCTCATATGCAGGTAGTAGCACTTCTGTGGTA
clonotype689	IGHV3-11	IGHJ4	IGHM	ARDRGSSWYQMGIFDY	16	IGHD6-13	GCGAGAGATCGGGGCAGCAGCTGGTATCAGATGGGAATCTTTGACTAC	IGKV4-1	IGKJ1	IGKC	QQYYSTPRT	CAGCAATATTATAGTACTCCTCGTACG
clonotype69	IGHV4-59	IGHJ3	IGHG2	ARELSSDPLLSPAANPAFDI	20	IGHD2-2	GCGAGAGAATTGAGCAGCGATCCCCTATTATCGCCAGCTGCCAATCCCGCTTTTGATATC	IGLV2-14	IGLJ3	IGLC3	NSYTSDNSLV	AACTCATATACAAGCGACAATTCTCTGGTG
clonotype690	IGHV3-30	IGHJ4	IGHM	AKVSLGKMVYGSGDY	15	IGHD2-8	GCGAAAGTCTCTTTAGGAAAAATGGTGTATGGCTCAGGTGACTAC	IGKV3-20	IGKJ3	IGKC	QQYGSSPGFT	CAGCAGTATGGTAGCTCACCGGGATTCACT
clonotype691	IGHV1-2	IGHJ5	IGHM	ARGFFPIVVVPAAILPQGA	19	IGHD2-2	GCGAGAGGTTTTTTCCCCATTGTAGTAGTACCAGCTGCTATATTGCCCCAGGGGGCC	IGLV3-25	IGLJ1	IGLC2	QSADSSGTYV	CAATCAGCAGACAGCAGTGGTACTTATGTC
clonotype692	IGHV3-30	IGHJ4	IGHM	AKFYSQYCSSTSCYILDY	18	IGHD2-2	GCGAAATTCTATAGTCAATATTGTAGTAGTACCAGCTGCTATATACTTGACTAC	IGKV3-11	IGKJ3	IGKC	QQRSNRFT	CAGCAGCGTAGCAACCGATTCACT
clonotype694	IGHV3-30	IGHJ4	IGHM	ANTRYYYDSSGGLFDY	16	IGHD3-22	GCGAACACTAGGTATTACTATGATAGTAGTGGTGGGCTCTTTGACTAC	IGLV1-51	IGLJ1	IGLC1	GTWDSSLSAVV	GGAACATGGGATAGCAGCCTGAGTGCTGTTGTC
clonotype695	IGHV1-2	IGHJ6	IGHM	ARRYCSGGSCPWLYYMDV	18	IGHD2-15	GCGAGACGGTACTGTAGTGGTGGTAGCTGCCCCTGGCTCTACTACATGGACGTC	IGLV2-14	IGLJ2	IGLC2	SSYTSSGTLDVL	AGCTCATATACAAGCAGCGGCACTCTCGATGTACTA
clonotype697	IGHV3-30	IGHJ4	IGHG2	ARPLGEIPHLFDY	13	IGHD3-3	GCGAGGCCGCTCGGCGAGATTCCGCATTTGTTTGACTAC	IGLV1-47	IGLJ3	IGLC2	AAWDATLNSYVM	GCAGCATGGGATGCCACCCTAAATTCTTATGTGATG
clonotype698	IGHV1-18	IGHJ4	IGHM	AVNYYDSSGYYTLGY	15	IGHD3-22	GCGGTTAATTACTATGATAGCAGTGGTTATTACACCCTGGGGTAC	IGLV2-23	IGLJ2	IGLC2	CSYAGSRTVV	TGCTCATATGCAGGTAGTAGAACCGTGGTA
clonotype699	IGHV3-30	IGHJ4	IGHD	AKLSRGTSGVAY	12	IGHD2-2	GCGAAACTCTCCAGGGGTACCAGCGGGGTTGCCTAC	IGLV6-57	IGLJ3	IGLC3	QSYDSSNWV	CAGTCTTATGATAGCAGCAATTGGGTG
clonotype7	IGHV3-53	IGHJ4	IGHM	ARLTRYNYYFDY	12	IGHD5-24	GCGAGGCTTACGCGCTACAATTACTACTTTGACTAC	IGLV2-23	IGLJ2	IGLC2	CSYAGSRGV	TGCTCATATGCAGGTAGTAGAGGGGTA
clonotype70	IGHV1-18	IGHJ6	IGHM	ARFGYSGYDDNIYYYYGMDV	20	IGHD5-12	GCGAGATTTGGATATAGTGGCTACGATGACAATATCTACTACTACTACGGTATGGACGTC	IGKV1-39	IGKJ3	IGKC	QQSYSTPFT	CAACAGAGTTACAGTACCCCCTTCACT
clonotype700	IGHV1-2	IGHJ5	IGHG3	ARDNSYYDSSGFFRWFDP	18	IGHD3-22	GCGAGAGATAATTCCTACTATGATAGTAGTGGTTTTTTTCGTTGGTTCGACCCC	IGLV3-1	IGLJ2	IGLC2	QVWDSSTVI	CAGGTGTGGGACAGCAGCACTGTGATA
clonotype702	IGHV3-23	IGHJ4	IGHM	AKDDDYGDYVRY	12	IGHD4-17	GCGAAGGATGACGACTACGGTGACTATGTCCGCTAC	IGLV6-57	IGLJ2	IGLC2	QSYDSSNQV	CAGTCTTATGATAGCAGCAATCAGGTA
clonotype703	IGHV3-30	IGHJ6	IGHM	ASLPGSKAYYYGMDV	15	IGHD3-10	GCGAGTCTCCCTGGTTCGAAGGCCTACTACTACGGTATGGACGTC	IGKV1-39	IGKJ1	IGKC	QQSYSTPPT	CAACAGAGTTACAGTACCCCTCCGACG
clonotype704	IGHV4-34	IGHJ4	IGHG3	ARGPLDQGMMVAATPNDY	18	IGHD2-15	GCGAGAGGTCCTTTAGATCAGGGAATGATGGTTGCTGCTACTCCAAATGACTAC	IGLV3-21	IGLJ1	IGLC1	QVWDTSGDHPGYV	CAGGTGTGGGATACTAGTGGTGATCATCCAGGTTATGTC
clonotype706	IGHV3-23	IGHJ6	IGHM	ARAGAGSYSLMDV	13	IGHD1-26	GCGAGAGCCGGCGCGGGGAGCTACTCCCTCATGGACGTC	IGKV2D-29	IGKJ1	IGKC	MHSINLPRT	ATGCACAGTATAAACCTTCCTCGAACG
clonotype708	IGHV3-23	IGHJ4	IGHG1	AKAKGCGGDCYSGYFDY	17	IGHD2-21	GCGAAAGCAAAGGGTTGTGGTGGTGACTGCTATTCTGGCTACTTTGACTAT	IGKV1-5	IGKJ1	IGKC	QEYNRGT	CAAGAGTATAATAGAGGGACG
clonotype709	IGHV1-69	IGHJ4	IGHG3	ATSNTISGVLITEYFDY	17	IGHD3-3	GCGACTTCGAATACGATTTCTGGAGTGCTTATCACCGAGTACTTTGACTAC	IGKV3-11	IGKJ3	IGKC	QQRSNWPLS	CAGCAGCGTAGCAACTGGCCTCTTAGT
clonotype71	IGHV1-2	IGHJ6	IGHM	ARGLCTSCYRKSMDV	15	IGHD2-2	GCGAGAGGCCTCTGTACCAGCTGCTATCGCAAGAGTATGGACGTC	IGKV3-11	IGKJ4	IGKC	QQRSNWPLT	CAGCAGCGTAGCAACTGGCCGCTCACT
clonotype712	IGHV1-69	IGHJ3	IGHG2	AIDYCGGVCHDAFDI	15	IGHD2-21	GCGATCGACTATTGTGGTGGTGTCTGCCATGATGCTTTTGATATC	IGLV2-14	IGLJ2	IGLC2	SSYTSSSTLI	AGTTCATATACAAGCAGCAGCACTCTGATA
clonotype713	IGHV4-4	IGHJ4	IGHG2	AKDLGVAVPGHLLN	14	IGHD6-19	GCGAAAGACTTGGGTGTTGCAGTGCCTGGACACCTCCTAAAC	IGLV1-47	IGLJ2	IGLC2	EAWDDNLSGLV	GAAGCATGGGATGACAACCTGAGTGGCCTGGTA
clonotype714	IGHV3-7	IGHJ3	IGHG1	ARDQLRFLEYFSNPDAFDV	19	IGHD3-3	GCGAGAGATCAATTACGATTTTTGGAGTACTTCTCCAACCCGGATGCTTTTGATGTC	IGKV3-15	IGKJ5	IGKC	QQYDNWPPIT	CAACAGTATGATAATTGGCCTCCGATCACC
clonotype715	IGHV3-30	IGHJ4	IGHM	APEPGTTSPFDY	12	IGHD3-10	GCGCCCGAGCCGGGGACAACAAGTCCATTTGACTAC	IGKV1-27	IGKJ4	IGKC	QAYNTVPRGLT	CAAGCCTATAACACTGTCCCTCGGGGGCTCACT
clonotype718	IGHV3-7	IGHJ6	IGHM	ARDGAVWAGAPPYNYYYHYGMDV	23	IGHD2-21	GCGAGAGATGGGGCTGTCTGGGCGGGGGCGCCACCATATAATTACTACTACCACTACGGTATGGACGTC	IGKV4-1	IGKJ2	IGKC	QQYYSTPYT	CAGCAATATTATAGTACTCCGTACACT
clonotype719	IGHV3-30	IGHJ4	IGHM	ATIPSGANSNFFDY	14	IGHD1-7	GCCACTATCCCCTCCGGAGCTAACTCGAACTTTTTTGACTAC	IGLV3-1	IGLJ2	IGLC2	QAWDSSTVV	CAGGCGTGGGACAGCAGCACTGTGGTA
clonotype72	IGHV4-39	IGHJ3	IGHM	ARDSYCGGDCDQAFDI	16	IGHD2-21	GCGAGAGATAGCTATTGTGGTGGTGACTGCGATCAAGCTTTTGATATC	IGKV3-20	IGKJ1	IGKC	QQYGSSPRT	CAGCAGTATGGTAGCTCACCTCGGACG
clonotype720	IGHV3-30	IGHJ4	IGHM	ARPLLRGYRFDY	12	IGHD5-12	GCTCGACCCCTCCTCCGTGGATATCGGTTTGACTAC	IGLV2-14	IGLJ2	IGLC2	SSYTSSSTLVV	AGCTCATATACAAGCAGCAGCACTCTCGTGGTA
clonotype721	IGHV1-2	IGHJ6	IGHM	ARGGGNREPYYYYYGMDV	18	IGHD1-14	GCGAGAGGGGGGGGTAACAGGGAACCTTACTACTACTACTACGGTATGGACGTC	IGLV1-44	IGLJ1	IGLC1	AAWDDSLNGYV	GCAGCATGGGATGACAGCCTGAATGGTTATGTC
clonotype722	IGHV3-49	IGHJ5	IGHM	KGGGRFSAWFDP	12	IGHD2-15	AAGGGTGGAGGCCGTTTTTCCGCCTGGTTCGACCCC	IGKV1-17	IGKJ1	IGKC	LQHNSYPWT	CTACAGCATAATAGTTACCCGTGGACG
clonotype723	IGHV3-11	IGHJ4	IGHG1	ARTISGNYVAYYFDY	15	IGHD1-26	GCGAGGACGATTAGTGGGAACTACGTAGCCTACTACTTTGACTAC	IGKV1-39	IGKJ4	IGKC	QQSYTIPFT	CAACAGAGTTACACTATCCCCTTCACT
clonotype724	IGHV3-49	IGHJ4	IGHG2	SRLISWFGDLSGGFDY	16	IGHD3-10	AGTAGACTGATATCATGGTTCGGGGACTTATCGGGCGGATTTGACTAC	IGLV1-51	IGLJ1	IGLC2	ATWDSSLSAYV	GCAACATGGGATAGCAGCCTGAGTGCTTATGTC
clonotype725	IGHV3-30	IGHJ4	IGHM	AKGGGYYDSSGPLDY	15	IGHD3-22	GCGAAAGGGGGGGGTTACTATGATAGTAGTGGCCCCCTTGACTAC	IGLV3-9	IGLJ2	IGLC2	QVWDSSTVV	CAGGTGTGGGACAGCAGCACTGTGGTA
clonotype727	IGHV3-23	IGHJ5	IGHM	VKDNEGMLQFLEWSLPWLDP	20	IGHD3-3	GTGAAAGATAACGAGGGAATGTTACAATTTTTGGAATGGTCACTCCCCTGGCTCGACCCC	IGKV1-8	IGKJ4	IGKC	QQYYNFPPT	CAACAATATTATAATTTTCCCCCGACT
clonotype728	IGHV3-73	IGHJ4	IGHM	TRRECSTTSCYTFDY	15	IGHD2-2	ACTAGACGGGAATGTAGTACTACCAGCTGCTATACTTTTGACTAC	IGLV3-1	IGLJ3	IGLC3	QAWDSSTGV	CAGGCGTGGGACAGCAGCACAGGAGTG
clonotype73	IGHV3-11	IGHJ4	IGHG1	ARGPAESVVLPASMGVDH	18	IGHD2-2	GCGAGAGGCCCGGCGGAAAGTGTAGTACTGCCAGCTTCTATGGGAGTTGACCAC	IGLV3-21	IGLJ2	IGLC2	QVWDSRNDHMV	CAGGTGTGGGATAGTCGTAATGATCATATGGTA
clonotype731	IGHV4-34	IGHJ3	IGHG1	ARGRQHLDMMLVTPYDAFDL	20	IGHD3-22	GCGAGAGGCCGTCAACATCTTGATATGATGTTAGTGACTCCCTATGATGCTTTTGATCTG	IGLV3-19	IGLJ2	IGLC2	YSRDSTGTYVI	TATTCCCGGGACAGCACTGGTACCTATGTGATA
clonotype732	IGHV3-21	IGHJ3	IGHG2	ARELQFLEGILYVDAFDV	18	IGHD3-3	GCGAGAGAGTTACAATTTTTGGAGGGGATATTATACGTGGATGCCTTTGATGTC	IGKV3-15	IGKJ4	IGKC	QQYHKRPPLT	CAGCAGTATCATAAAAGGCCTCCGCTCACT
clonotype733	IGHV4-34	IGHJ4	IGHG2	ARGIVHIQFFGVARGPFDY	19	IGHD3-3	GCGAGAGGCATTGTCCACATCCAGTTCTTTGGAGTGGCTAGGGGGCCTTTTGACTAC	IGLV3-21	IGLJ1	IGLC1	QVWDISTDDNSV	CAGGTGTGGGATATTAGTACTGATGATAATTCTGTC
clonotype734	IGHV3-21	IGHJ4	IGHG1	ARDSGRGGYYKGTDY	15	IGHD3-9	GCGAGAGATTCGGGCAGGGGCGGTTATTATAAGGGCACTGACTAC	IGKV2-28	IGKJ4	IGKC	MQALQTPLT	ATGCAAGCTCTACAAACTCCTCTCACT
clonotype735	IGHV3-13	IGHJ3	IGHG1	ARAVHSSSAIFDI	13	IGHD6-6	GCAAGAGCTGTCCATAGCAGCTCGGCTATTTTTGATATC	IGKV3-20	IGKJ4	IGKC	QQYGSSPLT	CAGCAGTATGGTAGCTCACCTCTCACT
clonotype736	IGHV4-30-4	IGHJ2	IGHG1	ARGYNLWSRYRPPSFDF	17	IGHD3-3	GCCAGAGGGTACAATTTATGGAGTCGTTATCGTCCCCCGTCCTTCGATTTC	IGKV4-1	IGKJ4	IGKC	QQYYSIVT	CAGCAATATTATAGTATTGTCACT
clonotype737	IGHV3-11	IGHJ3	IGHM	ATFSELAANV	10	IGHD6-6	GCGACCTTTAGCGAACTAGCAGCTAATGTC	IGLV2-8	IGLJ2	IGLC2	SSYAGSDNFVV	AGCTCATATGCAGGCAGCGACAATTTTGTGGTG
clonotype74	IGHV5-51	IGHJ3	IGHG1	AIPLLGPVADWGSSWYEGTFDI	22	IGHD6-13	GCGATTCCCCTTTTAGGACCAGTTGCTGATTGGGGCAGCAGCTGGTACGAGGGTACTTTTGATATC	IGKV3-20	IGKJ3	IGKC	QQYGSSPLFT	CAACAGTATGGTAGCTCACCTCTATTCACT
clonotype740	IGHV4-4	IGHJ2	IGHD	ARECCARSGEYKEWYFDV	18	IGHD3-22	GCGAGAGAATGTTGTGCTAGAAGTGGTGAATACAAGGAGTGGTACTTCGATGTC	IGKV3-11	IGKJ4	IGKC	QQRNNWPPALT	CAGCAGCGTAACAACTGGCCTCCCGCGCTCACT
clonotype742	IGHV3-48	IGHJ4	IGHG1	VRGGWGDTMMTLVAAFDL	18	IGHD3-22	GTGAGAGGGGGGTGGGGTGATACTATGATGACACTGGTTGCCGCCTTTGACCTC	IGKV3-20	IGKJ2	IGKC	QHYGRSPYT	CAGCACTATGGTAGGTCACCGTACACT
clonotype743	IGHV3-74	IGHJ3	IGHM	ALYSSPFN	8	IGHD2-15	GCACTATATTCGTCTCCTTTCAAT	IGLV2-14	IGLJ3	IGLC3	SSYTTSGTWV	AGCTCGTATACAACCAGTGGAACTTGGGTG
clonotype744	IGHV3-30	IGHJ4	IGHG1	AKDSRIQLWLLDY	13	IGHD5-18	GCGAAAGATTCCCGGATACAGCTATGGTTATTGGACTAC	IGLV3-25	IGLJ2	IGLC2	QSADSSGTYVI	CAATCAGCAGACAGCAGTGGTACTTATGTGATA
clonotype745	IGHV4-30-4	IGHJ3	IGHM	ARFFRWFATRRDAFDI	16	IGHD3-10	GCCAGATTCTTTCGGTGGTTCGCTACCCGAAGAGATGCTTTTGATATC	IGKV3-11	IGKJ4	IGKC	QQRSNWPLT	CAGCAGCGTAGCAACTGGCCTCTCACT
clonotype746	IGHV1-18	IGHJ6	IGHG1	TRDNDNDFWSGYEDASYYYGLDV	23	IGHD3-3	ACGAGAGACAACGATAACGATTTTTGGAGTGGTTATGAGGATGCCTCCTACTATTACGGTCTGGACGTC	IGKV2D-29	IGKJ2	IGKC	MQSIQLPRT	ATGCAAAGTATACAGCTTCCTCGAACT
clonotype75	IGHV3-7	IGHJ6	IGHD	RGVVTNTNDYYYYMDV	16	IGHD5-18	AGGGGAGTGGTTACTAACACCAACGACTACTACTACTACATGGACGTC	IGKV1-39	IGKJ4	IGKC	QQSYSTPVT	CAACAGAGTTACAGTACCCCGGTCACT
clonotype750	IGHV1-2	IGHJ4	IGHG2	ARDGVIRETGGWLQLATYYFDS	22	IGHD5-24	GCGAGAGATGGAGTAATCAGGGAGACTGGTGGGTGGCTACAATTAGCTACCTACTACTTTGACTCC	IGLV3-21	IGLJ3	IGLC2	QVWHSRSDEGV	CAGGTGTGGCATAGTAGAAGTGATGAGGGGGTG
clonotype752	IGHV3-30	IGHJ3	IGHM	AWFFAGPYCSSTSCYTGSDAFDI	23	IGHD2-2	GCGTGGTTTTTTGCAGGCCCGTATTGTAGTAGTACCAGCTGCTATACCGGATCGGATGCTTTTGATATC	IGKV3-20	IGKJ4	IGKC	QQYGSSPRTT	CAGCAGTATGGTAGCTCACCCCGGACCACT
clonotype753	IGHV3-7	IGHJ4	IGHA2	ATEVWQKYSDFWSGYSDY	18	IGHD3-3	GCGACAGAAGTCTGGCAGAAGTATTCCGATTTTTGGAGTGGTTATTCAGACTAC	IGLV1-51	IGLJ3	IGLC3	GTWDSGLNVGV	GGAACATGGGATAGTGGCCTGAATGTTGGGGTG
clonotype754	IGHV3-73	IGHJ3	IGHM	TRHWDRGSGWYNDAFDI	17	IGHD6-19	ACTAGACATTGGGATAGGGGCAGTGGCTGGTACAATGACGCTTTTGATATC	IGLV2-23	IGLJ1	IGLC1	CSYAGSLYV	TGCTCATATGCAGGTAGCCTTTATGTC
clonotype756	IGHV3-53	IGHJ4	IGHD	ANLVTGTGYYFDY	13	IGHD1-7	GCGAACCTTGTAACTGGAACTGGCTACTACTTTGACTAC	IGLV2-23	IGLJ2	IGLC2	CSYAGSSIVV	TGCTCATATGCAGGTAGTAGCATTGTGGTA
clonotype757	IGHV3-21	IGHJ4	IGHM	ARAPYYSSGLFGCFDH	16	IGHD6-19	GCGAGAGCCCCCTACTATAGCAGTGGCTTATTCGGGTGCTTTGACCAC	IGLV2-11	IGLJ1	IGLC1	CSYAGSYV	TGCTCATATGCAGGCAGCTATGTC
clonotype758	IGHV3-30	IGHJ6	IGHD	ATVGRYQEYYYYYGMDV	17	IGHD3-16	GCGACCGTGGGGAGATATCAAGAATACTACTACTACTACGGTATGGACGTC	IGKV2-28	IGKJ1	IGKC	MQALQTPPT	ATGCAAGCTCTACAAACTCCTCCCACG
clonotype759	IGHV1-69	IGHJ5	IGHG1	ATTGGPNGDWFDP	13	IGHD7-27	GCGACAACTGGGGGGCCAAACGGGGACTGGTTCGACCCC	IGLV2-14	IGLJ1	IGLC1	SSYTSSSTYV	AGCTCTTATACAAGCAGCAGCACTTATGTC
clonotype76	IGHV4-61	IGHJ6	IGHD	ARASQGPGYYYMDV	14	IGHD6-6	GCGAGAGCGTCCCAGGGTCCGGGCTACTACTACATGGACGTC	IGKV1-39	IGKJ1	IGKC	QQSYSTPQT	CAACAGAGTTACAGTACCCCTCAGACG
clonotype760	IGHV4-38-2	IGHJ4	IGHG2	ARGRARVSATSTFFDY	16	IGHD2-15	GCGAGAGGTCGCGCGCGGGTATCTGCTACTTCCACGTTTTTTGACTAC	IGKV1-5	IGKJ1	IGKC	QQYNSYSRT	CAACAGTATAATAGTTATTCTCGAACC
clonotype761	IGHV1-18	IGHJ6	IGHM	AILIVVVPAPYYYYGMDV	18	IGHD2-2	GCGATCCTTATTGTAGTAGTACCAGCTCCTTACTACTACTACGGTATGGACGTC	IGLV2-11	IGLJ3	IGLC3	CSYAGSYTWV	TGCTCATATGCAGGCAGCTACACTTGGGTG
clonotype763	IGHV3-9	IGHJ4	IGHA2	VKGGLSLITAAGHN	14	IGHD6-13	GTAAAAGGGGGTCTATCACTTATAACAGCAGCTGGCCACAAC	IGKV4-1	IGKJ3	IGKC	QQYYGTPPFT	CAACAATATTATGGTACTCCTCCATTCACT
clonotype764	IGHV1-2	IGHJ5	IGHD	ARGGEIYNWNSNWFDP	16	IGHD1-7	GCGAGAGGGGGGGAAATTTATAACTGGAACTCTAACTGGTTCGACCCC	IGKV3-15	IGKJ1	IGKC	QQYNNWWT	CAGCAGTATAATAACTGGTGGACG
clonotype765	IGHV1-18	IGHJ1	IGHG1	GISLGEWARAEYFHY	15	IGHD3-16	GGGATTTCCCTGGGGGAGTGGGCCCGCGCTGAATACTTCCATTAC	IGKV1D-12	IGKJ2	IGKC	QQAHSFPFT	CAACAGGCTCACAGTTTCCCTTTCACT
clonotype767	IGHV4-61	IGHJ5	IGHG3	ARQEILVLPVAKSFGCFDS	19	IGHD2-2	GCGAGACAGGAGATTCTAGTATTACCAGTTGCTAAGTCATTTGGATGTTTCGACTCC	IGLV3-21	IGLJ2	IGLC2	QVWDSSSDHPV	CAGGTGTGGGATAGTAGTAGTGATCATCCGGTA
clonotype768	IGHV4-34	IGHJ4	IGHG3	ARVGYYYDMYDYNPHVHRRYFDN	23	IGHD3-22	GCGAGAGTGGGTTATTACTATGATATGTATGACTACAACCCCCACGTCCACCGACGATACTTTGACAAC	IGKV1-39	IGKJ1	IGKC	QESYSTRT	CAAGAGAGTTACAGTACCCGGACA
clonotype769	IGHV3-30	IGHJ6	IGHM	AKGGSSGYYLSYYYYMDV	18	IGHD3-22	GCGAAAGGGGGTAGTAGTGGTTATTACTTATCCTACTACTACTACATGGACGTC	IGKV3-11	IGKJ4	IGKC	QQRSNWPLT	CAGCAGCGTAGCAACTGGCCGCTCACT
clonotype77	IGHV4-61	IGHJ6	IGHM	ARNSYRYYYYGMDV	14	IGHD5-18	GCGAGGAACAGCTACCGCTACTACTACTACGGTATGGACGTC	IGLV2-14	IGLJ1	IGLC1	SSYTSSSTTV	AGCTCATATACAAGCAGCAGCACCACTGTC
clonotype770	IGHV4-61	IGHJ6	IGHM	ARDLEKLTGAYYYYYMDV	18	IGHD7-27	GCGAGAGATCTGGAAAAACTAACTGGGGCTTACTACTACTACTACATGGACGTC	IGKV3-11	IGKJ4	IGKC	QQRSNWALT	CAGCAGCGTAGCAACTGGGCGCTCACT
clonotype771	IGHV1-18	IGHJ6	IGHD	ARRRNGGVYYAKPYYYYMDV	20	IGHD2-2	GCGAGGCGTAGGAACGGGGGGGTCTACTATGCCAAACCCTACTACTACTACATGGACGTC	IGKV1-39	IGKJ5	IGKC	QQSYSTPAT	CAACAGAGTTACAGTACCCCCGCCACC
clonotype772	IGHV3-30	IGHJ4	IGHM	ARTLFWSGYHYFDY	14	IGHD3-3	GCACGGACTTTATTTTGGAGTGGTTATCACTACTTTGACTAC	IGKV1-12	IGKJ2	IGKC	QQANSFPFT	CAACAGGCTAACAGTTTCCCGTTCACT
clonotype774	IGHV3-48	IGHJ4	IGHM	ARSPLGTPVHFDY	13	IGHD3-16	GCGAGATCCCCTTTGGGGACCCCGGTTCACTTTGACTAC	IGKV3-20	IGKJ2	IGKC	QQYGSSPPYT	CAGCAGTATGGTAGCTCACCTCCGTACACT
clonotype775	IGHV2-5	IGHJ3	IGHG3	AHRRHDTISGILIRASDVFDI	21	IGHD3-3	GCACACAGACGCCATGATACGATTTCTGGAATTCTTATTAGAGCTTCCGATGTTTTTGATATC	IGLV3-21	IGLJ2	IGLC2	QVSDTRTDHVV	CAGGTGTCAGATACTAGGACTGATCATGTGGTT
clonotype776	IGHV3-74	IGHJ6	IGHG1	VRGMRGYDYLEYYFYYLDV	19	IGHD5-12	GTAAGAGGTATGCGTGGCTACGATTATTTGGAATACTACTTCTACTACTTGGACGTC	IGLV2-14	IGLJ3	IGLC3	ASYRNRDTLV	GCCTCATATAGAAATAGGGACACTCTGGTG
clonotype777	IGHV3-21	IGHJ6	IGHD	ARVTDGSGYYGRPLYYGMDV	20	IGHD3-22	GCGAGAGTGACGGATGGTAGTGGTTATTATGGCCGCCCCCTCTACTACGGTATGGACGTC	IGKV2-28	IGKJ2	IGKC	MQALQTPYT	ATGCAAGCTCTACAAACGCCGTACACT
clonotype778	IGHV3-23	IGHJ4	IGHM	AKSSTSGEFCSGGSCDFWAYYFDS	24	IGHD2-15	GCGAAATCTTCGACTTCTGGGGAATTTTGTAGTGGTGGCAGCTGCGACTTTTGGGCCTACTACTTTGACTCC	IGLV6-57	IGLJ2	IGLC2	QSYHSSNQI	CAGTCTTATCATAGCAGCAATCAGATA
clonotype779	IGHV1-2	IGHJ5	IGHG3	ARDNSYYDSSGFFRWFDP	18	IGHD3-22	GCGAGAGATAATTCTTACTATGATAGTAGTGGTTTTTTTCGTTGGTTCGACCCC	IGLV3-1	IGLJ2	IGLC2	QVWDSSTVI	CAGGTGTGGGACAGCAGCACTGTGATA
clonotype78	IGHV3-23	IGHJ6	IGHM	ASRYCTSTYCFRGGLDV	17	IGHD2-2	GCGAGCCGATATTGTACTAGTACGTATTGCTTCAGGGGCGGTTTGGACGTC	IGKV1-9	IGKJ4	IGKC	QQLNTYPLT	CAGCAGCTTAATACTTACCCGCTCACT
clonotype780	IGHV3-48	IGHJ4	IGHM	ARARDPRTGSSGYLRY	16	IGHD3-22	GCGAGAGCCCGAGATCCGCGAACAGGTAGTAGTGGTTATTTACGCTAC	IGKV1-33	IGKJ4	IGKC	QQYDNLPLT	CAACAGTATGATAATCTCCCTCTCACT
clonotype782	IGHV4-39	IGHJ4	IGHM	ARVPRIAAAGTGY	13	IGHD6-13	GCGAGAGTCCCCCGTATAGCAGCAGCTGGTACTGGCTAC	IGKV3-11	IGKJ5	IGKC	QQRSNWPPIT	CAGCAGCGTAGCAACTGGCCTCCGATCACC
clonotype783	IGHV1-18	IGHJ3	IGHM	ARFAGYSSRTMDI	13	IGHD6-13	GCGAGATTTGCGGGCTATAGCAGCCGAACAATGGATATC	IGLV3-19	IGLJ1	IGLC1	NSRDSSGNLYV	AACTCCCGGGACAGCAGTGGTAACCTCTATGTC
clonotype786	IGHV3-30	IGHJ6	IGHM	YGSESYYYYMDV	12	IGHD1-26	TACGGGAGCGAATCATACTACTACTACATGGACGTC	IGKV2D-29	IGKJ3	IGKC	MQSIQLPFT	ATGCAAAGTATACAGCTTCCGTTCACT
clonotype788	IGHV3-30-3	IGHJ6	IGHG1	TREREPDVYRFMEWLESGMDV	21	IGHD3-3	ACGAGAGAGAGGGAGCCCGACGTATACCGATTTATGGAGTGGTTGGAGAGCGGGATGGACGTC	IGLV3-1	IGLJ1	IGLC1	QAWDSRTAV	CAGGCGTGGGACAGCAGGACTGCGGTC
clonotype789	IGHV3-30	IGHJ6	IGHM	ATLWTTVYYGMDV	13	IGHD4-11	GCGACCCTTTGGACTACAGTATACTACGGTATGGACGTC	IGKV1-39	IGKJ2	IGKC	QQSYSTPYT	CAACAGAGTTACAGTACCCCGTACACT
clonotype79	IGHV1-69	IGHJ6	IGHD	ARDRAAAGPRAYYYYYYMDV	20	IGHD6-13	GCGAGAGATCGGGCAGCAGCTGGCCCCCGCGCCTACTACTACTACTACTACATGGACGTC	IGKV1-5	IGKJ1	IGKC	QQYNSYSGT	CAACAGTATAATAGTTATTCTGGGACG
clonotype790	IGHV3-49	IGHJ3	IGHM	TKDSWGSFPDDAFDI	15	IGHD7-27	ACTAAAGACTCCTGGGGATCCTTCCCCGATGATGCTTTTGATATC	IGKV2D-29	IGKJ1	IGKC	MHSIEPPRT	ATGCATAGTATAGAGCCACCTCGAACC
clonotype792	IGHV3-11	IGHJ6	IGHG2	AREDIVSIGVATASYGMDV	19	IGHD5/OR15-5a	GCGAGAGAGGATATTGTGTCAATAGGAGTTGCTACTGCTAGTTACGGTATGGACGTC	IGLV3-21	IGLJ3	IGLC2	QVWDRNSDSWV	CAGGTCTGGGATAGAAATAGTGATTCTTGGGTG
clonotype793	IGHV4-34	IGHJ6	IGHM	ARLRLGIMGGRYYHQMDV	18	IGHD3-16	GCGAGATTGAGGCTGGGGATAATGGGGGGGAGATACTACCACCAAATGGACGTC	IGKV3-20	IGKJ1	IGKC	QQYGGSPRVT	CAGCAATATGGTGGCTCACCTCGGGTGACG
clonotype794	IGHV4-59	IGHJ2	IGHM	ARDLCSTISCYWGYFDL	17	IGHD2-2	GCGAGAGATCTTTGTAGTACTATCAGCTGCTATTGGGGGTATTTCGATCTC	IGLV3-19	IGLJ1	IGLC1	NSRYSTDKHLV	AACTCCCGATACAGCACTGATAAGCATCTTGTC
clonotype795	IGHV3-49	IGHJ4	IGHM	SRDIAQPGTSGYPASDY	17	IGHD3-9	AGTAGAGATATAGCACAACCGGGCACCTCTGGTTACCCCGCCTCTGACTAC	IGKV1-39	IGKJ1	IGKC	QQCFSAPWT	CAACAGTGTTTCAGTGCCCCCTGGACG
clonotype796	IGHV3-30	IGHJ5	IGHM	AKPEYCTGDCYSRPSCES	18	IGHD2-21	GCGAAACCTGAATATTGTACTGGTGACTGCTATTCCCGACCTTCCTGTGAGTCC	IGLV1-40	IGLJ2	IGLC3	QSYDSSLSVVV	CAGTCCTATGACAGCAGCCTGAGTGTTGTGGTC
clonotype797	IGHV5-51	IGHJ2	IGHM	ARQQLHDWYFDL	12	IGHD2-2	GCGAGACAGCAGCTGCATGACTGGTACTTCGATCTC	IGKV3-15	IGKJ1	IGKC	QQYNNWPRT	CAGCAGTATAATAACTGGCCTCGGACG
clonotype798	IGHV3-30-3	IGHJ2	IGHM	ARRGYCTNGVCYLYWYFDL	19	IGHD2-8	GCGAGGAGGGGTTATTGTACTAATGGTGTATGCTACCTCTACTGGTACTTCGATCTC	IGKV1-27	IGKJ5	IGKC	QKYNSAPIT	CAAAAGTATAACAGTGCCCCGATCACC
clonotype799	IGHV3-30-3	IGHJ4	IGHG1	ARDRGTVNPYFFEH	14	IGHD1-14	GCGAGAGATAGAGGGACAGTGAACCCATACTTCTTTGAGCAC	IGKV1-39	IGKJ2	IGKC	QQSYSSPYT	CAACAGAGTTACAGTAGTCCGTACACT
clonotype80	IGHV3-7	IGHJ5	IGHM	ARLYDFWSGINNWFDP	16	IGHD3-3	GCGAGGCTTTACGATTTTTGGAGTGGGATTAACAACTGGTTCGACCCC	IGKV2D-29	IGKJ4	IGKC	MQSIQLPPT	ATGCAAAGTATACAGCTTCCTCCCACT
clonotype801	IGHV1-2	IGHJ5	IGHD	ARGGYYYDSSYSQDWFDP	18	IGHD3-22	GCGAGAGGGGGGTATTACTATGATAGTAGTTATTCCCAAGACTGGTTCGACCCC	IGKV4-1	IGKJ1	IGKC	QQYYNTPRT	CAGCAATATTATAATACTCCTCGGACG
clonotype802	IGHV4-39	IGHJ4	IGHG1	TKEIGIAWAASRDY	14	IGHD6-19	ACAAAAGAGATCGGAATAGCATGGGCTGCTAGTCGGGACTAC	IGKV1-16	IGKJ2	IGKC	QQYSGFPYT	CAACAGTATAGTGGTTTCCCGTACACT
clonotype803	IGHV3-43	IGHJ4	IGHM	VKELDCGGPSGCWNYFDN	18	IGHD2-21	GTAAAGGAACTTGATTGTGGCGGTCCTAGCGGCTGCTGGAACTACTTTGACAAC	IGLV2-23	IGLJ2	IGLC2	CSYRTGGGPVV	TGCTCATATAGAACTGGTGGCGGTCCCGTGGTA
clonotype804	IGHV4-34	IGHJ3	IGHG1	ARGKQFLDRLLTSNEAFDI	19	IGHD3/OR15-3a	GCGAGAGGCAAACAATTTTTGGACCGCTTATTAACGAGTAATGAAGCTTTTGATATC	IGKV3-20	IGKJ2	IGKC	QHYGSSVYS	CAGCACTATGGTAGCTCAGTGTACAGT
clonotype805	IGHV5-51	IGHJ6	IGHG1	ARLGNFFPYYNYMDV	15	IGHD2/OR15-2a	GCGCGACTCGGGAACTTCTTTCCCTACTATAATTACATGGACGTC	IGLV1-51	IGLJ2	IGLC2	GTWDSILNAGV	GGAACATGGGATAGTATCCTGAATGCCGGGGTA
clonotype806	IGHV4-61	IGHJ4	IGHM	ARVNYDFWGGSPQYYFDY	18	IGHD3-3	GCGAGAGTAAACTACGATTTTTGGGGTGGATCACCCCAGTACTACTTTGACTAC	IGLV3-19	IGLJ3	IGLC3	NSRDSSGSHVA	AACTCCCGGGACAGCAGCGGTAGCCATGTGGCG
clonotype807	IGHV3-30	IGHJ4	IGHG2	LKGGSGTYSGHFDS	14	IGHD1-26	CTGAAGGGGGGCAGTGGGACCTACTCCGGCCACTTTGACTCC	IGKV2-28	IGKJ2	IGKC	MQGLQAPYT	ATGCAAGGTCTACAAGCTCCGTACACT
clonotype808	IGHV3-15	IGHJ4	IGHD	ATKGVSLFRGYTYVYVDY	18	IGHD5-18	GCCACAAAAGGCGTGTCTCTCTTCCGTGGATACACCTATGTTTACGTTGACTAC	IGKV1-39	IGKJ3	IGKC	QQSYSNLGA	CAACAGAGTTACAGTAACCTCGGGGCT
clonotype809	IGHV4-30-4	IGHJ5	IGHG3	ARGRDAIESPSPAIFLPQNNWFDP	24	IGHD2-2	GCCAGAGGGAGGGACGCAATAGAATCGCCTTCGCCTGCTATCTTTTTACCCCAGAACAACTGGTTCGACCCC	IGLV3-21	IGLJ2	IGLC2	QVWDTNTDRVV	CAAGTATGGGATACTAATACTGATCGTGTAGTA
clonotype810	IGHV3-30	IGHJ1	IGHM	AKRARGDSGYSGYFQH	16	IGHD3-22	GCGAAAAGGGCCCGGGGCGATAGTGGTTATTCGGGATACTTCCAGCAC	IGLV1-40	IGLJ3	IGLC3	QSYDSSLSGWV	CAGTCCTATGACAGCAGCCTGAGTGGTTGGGTG
clonotype811	IGHV3-53	IGHJ4	IGHM	ARRFDY	6	N/A	GCGAGAAGATTTGACTAC	IGKV2-30	IGKJ2	IGKC	MQGTHWPPYT	ATGCAAGGTACACACTGGCCTCCGTACACT
clonotype812	IGHV4-59	IGHJ4	IGHM	ARGIYCSGGSCYSEGWDY	18	IGHD2-15	GCGAGGGGCATCTATTGTAGTGGTGGTAGCTGCTACTCCGAGGGGTGGGACTAC	IGLV3-1	IGLJ2	IGLC2	QAWDSSTAV	CAGGCGTGGGACAGCAGCACTGCGGTA
clonotype813	IGHV3-30	IGHJ6	IGHD	AKRVRTVVTPNGMDV	15	IGHD4-23	GCGAAAAGGGTGAGGACTGTGGTAACTCCGAACGGTATGGACGTC	IGKV2-28	IGKJ3	IGKC	MQALQTQFT	ATGCAAGCTCTACAAACTCAATTCACT
clonotype814	IGHV3-66	IGHJ6	IGHM	ARVTAIDYYYMDV	13	IGHD2-21	GCGAGAGTGACTGCTATCGACTACTACTACATGGACGTC	IGLV1-40	IGLJ2	IGLC2	QSYDSSLSGVV	CAGTCCTATGACAGCAGCCTGAGTGGTGTGGTA
clonotype815	IGHV4-39	IGHJ5	IGHG3	ARDLGLDWIGNLLYRHQNYFDT	22	IGHD3-10	GCAAGAGATTTGGGATTAGATTGGATCGGAAATTTATTATATCGACACCAGAACTACTTCGACACC	IGKV3-15	IGKJ1	IGKC	QHYYDWPQT	CAGCACTATTATGACTGGCCTCAGACG
clonotype816	IGHV1-2	IGHJ6	IGHG1	ARQDVLVPATKNYFYYGMDV	20	IGHD2-2	GCGAGACAGGATGTATTAGTACCAGCTACTAAAAACTACTTCTACTACGGTATGGACGTC	IGLV1-40	IGLJ2	IGLC2	QSYDTSLSGSV	CAGTCCTATGACACCAGCCTGAGTGGTTCGGTA
clonotype817	IGHV4-61	IGHJ6	IGHM	AANLEWSRYGMDV	13	IGHD3-3	GCGGCTAATTTGGAGTGGTCACGTTACGGTATGGACGTC	IGKV1-8	IGKJ3	IGKC	QQYYSYPLYT	CAACAGTATTATAGTTACCCTTTATACACT
clonotype818	IGHV3-48	IGHJ3	IGHG1	AREAYPDGIVVLWGVFDT	18	IGHD3-22	GCGAGAGAAGCCTACCCCGATGGGATAGTAGTGCTTTGGGGTGTTTTTGATACC	IGKV3-11	IGKJ4	IGKC	QQRRTWPSLT	CAGCAGCGTCGTACCTGGCCTTCGCTCACT
clonotype819	IGHV1-46	IGHJ4	IGHG1	ARQGKVELPYDY	12	IGHD1-26	GCGAGGCAGGGTAAAGTGGAGCTCCCCTACGATTAC	IGKV1-5	IGKJ1	IGKC	QQYNSFSPTWT	CAACAGTATAATAGTTTTTCTCCCACGTGGACG
clonotype82	IGHV4-34	IGHJ6	IGHG1	ARGPDLLYVGDLLVLLSKAAMDV	23	IGHD3-10	GCGAGAGGGCCAGATTTGCTATATGTCGGGGACTTATTAGTGTTACTGTCAAAAGCCGCTATGGACGTC	IGLV1-40	IGLJ3	IGLC3	QSYDSSLSGWV	CAGTCCTATGACAGCAGCCTGAGTGGTTGGGTG
clonotype820	IGHV3-30	IGHJ6	IGHD	AKVIPKAEPLGKGYMDV	17	IGHD3-16	GCGAAAGTCATACCGAAGGCGGAGCCTTTGGGCAAGGGCTACATGGACGTC	IGKV2-28	IGKJ4	IGKC	MQALQTPLT	ATGCAAGCTCTACAAACTCCGCTCACT
clonotype821	IGHV3-30	IGHJ3	IGHM	ARGYCSSTSCFGLAFDI	17	IGHD2-2	GCGAGAGGATATTGTAGTAGTACCAGCTGCTTCGGTCTTGCTTTTGATATC	IGLV2-8	IGLJ2	IGLC2	GSYAGSNDFVL	GGCTCATATGCAGGCAGCAACGATTTCGTGCTT
clonotype822	IGHV3-30	IGHJ3	IGHD	AKLVPAARRNHDAFDI	16	IGHD6-6	GCGAAACTCGTCCCCGCGGCTCGCCGAAATCATGATGCTTTTGATATC	IGKV3-11	IGKJ4	IGKC	QQRSNWPLT	CAGCAGCGTAGCAACTGGCCTCTCACT
clonotype825	IGHV4-39	IGHJ2	IGHM	ARVSSSYWYFDL	12	IGHD6-6	GCGAGAGTTAGCAGCTCGTACTGGTACTTCGATCTC	IGLV3-1	IGLJ2	IGLC3	QAWDSSTVV	CAGGCGTGGGACAGCAGCACTGTGGTA
clonotype826	IGHV4-59	IGHJ5	IGHM	ARGPHGYHSSSFYSYFDP	18	IGHD3-22	GCGAGAGGTCCCCATGGCTATCATAGTAGTAGTTTTTACTCTTACTTCGATCCC	IGKV2-28	IGKJ5	IGKC	MQAVEIPPT	ATGCAAGCTGTAGAAATTCCTCCGACC
clonotype84	IGHV1-69	IGHJ6	IGHG1	ARQWYSSSYMEPSHLGYHFYMDV	23	IGHD6-6	GCGAGACAATGGTATAGCAGCTCCTACATGGAACCCAGTCACTTAGGTTATCACTTCTACATGGACGTC	IGKV3-11	IGKJ1	IGKC	QQRSTWPREWT	CAGCAGCGTAGCACCTGGCCTCGGGAATGGACG
clonotype86	IGHV3-11	IGHJ4	IGHM	ARDPRGTGGY	10	IGHD2-8	GCGAGAGATCCCCGGGGTACTGGTGGCTAC	IGKV2-40	IGKJ3	IGKC	MQRIEFPVT	ATGCAACGTATAGAGTTTCCTGTCACT
clonotype88	IGHV1-69	IGHJ4	IGHM	ARVAAAAGKDY	11	IGHD6-13	GCGAGAGTAGCGGCAGCAGCTGGTAAGGACTAC	IGKV3-11	IGKJ2	IGKC	QQRSNWPPYT	CAGCAGCGTAGCAACTGGCCTCCGTACACT
clonotype89	IGHV3-30	IGHJ3	IGHM	ANLGSGYYYDSSGSISRAFDI	21	IGHD3-22	GCGAACCTTGGGTCCGGGTATTACTATGATAGTAGTGGTTCTATTTCTCGCGCTTTTGATATC	IGKV2D-29	IGKJ2	IGKC	MQSIQLPHT	ATGCAAAGTATACAGCTTCCCCACACT
clonotype9	IGHV1-69	IGHJ3	IGHG1	ARGWGYYDGSAQPDAFDI	18	IGHD3-22	GCGAGAGGCTGGGGATACTACGATGGTAGTGCCCAACCCGATGCTTTTGATATC	IGLV2-23	IGLJ1	IGLC1	CSYAGSGTYV	TGCTCATATGCAGGTAGTGGCACTTATGTC
clonotype91	IGHV3-9	IGHJ3	IGHG1	VKGDSYADPSAFDT	14	IGHD4-17	GTAAAGGGCGATAGCTACGCTGACCCGAGTGCTTTTGATACG	IGLV1-47	IGLJ3	IGLC3	AAWDDSLTGWV	GCAGCATGGGATGACAGCCTGACAGGTTGGGTG
clonotype92	IGHV3-53	IGHJ4	IGHD	ARETGQLSFDY	11	IGHD5-18	GCGAGGGAAACGGGACAGCTATCCTTTGACTAC	IGLV2-23	IGLJ2	IGLC2	CSYAGSSTLV	TGCTCATATGCAGGTAGTAGCACTTTGGTA
clonotype93	IGHV3-11	IGHJ5	IGHA1	AREGFLWFGELLKGPGWFDP	20	IGHD3-10	GCGAGAGAGGGGTTCCTATGGTTCGGGGAGTTATTAAAAGGGCCCGGGTGGTTCGACCCC	IGKV1-39	IGKJ2	IGKC	QQSYNSPYT	CAACAGAGTTACAATAGCCCGTACACT
clonotype94	IGHV1-46	IGHJ6	IGHG1	ARDPASRDFWNNYYIRSALDV	21	IGHD3-3	GCGAGAGACCCCGCTTCGCGCGATTTTTGGAACAATTATTATATTCGTTCCGCTTTGGACGTC	IGLV2-14	IGLJ2	IGLC2	SSYAANTTLI	AGCTCATATGCAGCCAACACCACTCTCATT
clonotype95	IGHV3-64	IGHJ2	IGHM	ARRASVTTDGVKFYFDL	17	IGHD4-17	GCGAGAAGGGCTTCGGTGACTACCGACGGTGTGAAGTTCTACTTCGATCTC	IGKV3-15	IGKJ2	IGKC	QQYHSWPYT	CAGCAGTATCATAGCTGGCCTTACACT
clonotype96	IGHV5-51	IGHJ6	IGHA1	ARHSGIAVVDYKNYYYMDV	19	IGHD2-2	GCGAGACATTCCGGTATTGCAGTAGTGGATTATAAAAATTACTACTACATGGACGTC	IGKV3-20	IGKJ2	IGKC	QQYGSSPVT	CAGCAGTATGGTAGCTCACCAGTCACT
clonotype98	IGHV1-69	IGHJ4	IGHG4	AREDIVLVPAGTSPTMYYFDY	21	IGHD2-2	GCGAGGGAGGATATTGTACTAGTACCAGCTGGTACATCCCCAACCATGTACTACTTTGACTAC	IGKV3-20	IGKJ2	IGKC	QQYDRSPPMYT	CAGCAGTATGATAGGTCACCTCCGATGTACACT
clonotype99	IGHV3-30	IGHJ5	IGHM	ARALVYFGGFDP	12	IGHD3-10	GCGAGAGCCTTGGTCTACTTCGGGGGGTTCGACCCC	IGLV2-14	IGLJ2	IGLC2	SSYTSTYTLV	AGCTCATATACAAGCACCTACACTCTGGTA
